# Supplementary material for: N-(Pyrimidin-2-yl)aniline
Source: Acta Crystallogr Sect E Struct Rep Online. 2009 Mar 6;65(Pt 4):o703. doi: 10.1107/S1600536809007685 (PMC2969043; doi:10.1107/S1600536809007685)
Supplement: Supplementary file 2 [file e-65-0o703-Isup2.hkl]

# 
# h,k,l, Fc-squared, Fo-squared, sigma(Fo-squared) and status flag 
# 
data_I
_shelx_title '  P-1' 
_shelx_refln_list_code          4 
_shelx_F_calc_maximum      170.27 
_exptl_crystal_F_000       360.00 
_reflns_d_resolution_high  0.7697 
 
loop_ 
 _symmetry_equiv_pos_as_xyz 
 'x, y, z' 
 '-x, -y, -z' 
 
_cell_length_a     8.8792 
_cell_length_b     9.9382 
_cell_length_c    10.2038 
_cell_angle_alpha  93.186 
_cell_angle_beta  103.665 
_cell_angle_gamma  97.780 
 
_shelx_F_squared_multiplier     1.000 
 
loop_ 
 _refln_index_h 
 _refln_index_k 
 _refln_index_l 
 _refln_F_squared_calc 
 _refln_F_squared_meas 
 _refln_F_squared_sigma 
 _refln_observed_status 
   1   0   0      311.28      298.12      3.66 o 
   2   0   0    14036.84    13835.10    117.08 o 
   3   0   0       10.61        7.10      0.48 o 
   4   0   0     1041.71     1081.59      8.44 o 
   5   0   0      320.43      319.02      3.33 o 
   6   0   0      256.76      281.85      3.35 o 
   7   0   0       19.76       22.24      0.99 o 
   8   0   0       19.56       19.45      1.84 o 
   9   0   0       35.29       32.23      1.69 o 
  10   0   0       29.18       27.17      3.53 o 
  11   0   0        9.41        8.22      2.39 o 
 -11   1   0        4.60        5.55      1.59 o 
 -10   1   0        1.99        3.02      0.93 o 
  -9   1   0        5.94        5.69      1.00 o 
  -8   1   0        0.00       -0.42      0.55 o 
  -7   1   0       75.45       80.10      2.02 o 
  -6   1   0        5.44        4.31      0.76 o 
  -5   1   0       45.00       61.29      1.88 o 
  -4   1   0       15.64       16.25      0.78 o 
  -3   1   0     1493.82     1541.16     13.43 o 
  -2   1   0      152.29      147.67      1.81 o 
  -1   1   0       60.52       55.23      0.80 o 
   0   1   0        6.86        5.58      0.19 o 
   1   1   0        0.19       -0.04      0.87 o 
   2   1   0       15.79       16.67      0.62 o 
   3   1   0     2318.67     2360.62     19.70 o 
   4   1   0       46.79       48.79      1.22 o 
   5   1   0      325.61      362.04      5.18 o 
   6   1   0        0.16        0.18      0.66 o 
   7   1   0        2.78        2.77      0.58 o 
   8   1   0        0.02       -0.11      0.60 o 
   9   1   0        0.14       -0.57      0.66 o 
  10   1   0       23.26       21.99      2.93 o 
 -11   2   0       39.74       38.60      4.15 o 
 -10   2   0        3.14        2.75      0.94 o 
  -9   2   0       89.96       83.46      2.51 o 
  -8   2   0        0.09       -0.58      0.53 o 
  -7   2   0       96.83       98.44      2.74 o 
  -6   2   0       67.94       70.22      2.13 o 
  -5   2   0     1201.64     1315.42     17.40 o 
  -4   2   0      154.38      176.62      3.42 o 
  -3   2   0     2143.91     2253.70     19.25 o 
  -2   2   0     1280.18     1227.13     10.73 o 
  -1   2   0     1204.43     1132.41     14.53 o 
   0   2   0     1528.97     1432.96     11.53 o 
   1   2   0     6725.98     6549.33     65.75 o 
   2   2   0     1877.78     1811.90     27.39 o 
   3   2   0      105.28      108.63      2.22 o 
   4   2   0      112.29      119.14      2.52 o 
   5   2   0      154.28      155.49      3.15 o 
   6   2   0      121.36      128.47      7.51 o 
   7   2   0        6.83        8.20      1.33 o 
   8   2   0        8.03        5.10      0.92 o 
   9   2   0        0.15       -0.48      0.84 o 
  10   2   0       28.36       23.03      3.14 o 
 -11   3   0       10.04       17.20      3.28 o 
 -10   3   0        2.59        1.73      0.87 o 
  -9   3   0       34.60       30.73      1.66 o 
  -8   3   0       26.47       28.31      4.81 o 
  -7   3   0      120.35      114.94      4.32 o 
  -6   3   0       72.12       74.03      2.19 o 
  -5   3   0        1.26        2.15      0.51 o 
  -4   3   0        2.16        2.20      0.45 o 
  -3   3   0        0.22        0.56      0.33 o 
  -2   3   0        4.79        4.68      0.50 o 
  -1   3   0     1737.76     1615.74     17.34 o 
   0   3   0       39.25       40.20      0.72 o 
   1   3   0        6.84        8.46      1.30 o 
   2   3   0       80.34       84.29      1.97 o 
   3   3   0      217.77      223.70      3.69 o 
   4   3   0        1.13        2.95      0.70 o 
   5   3   0        9.36        9.94      1.56 o 
   6   3   0        8.36        7.99      1.08 o 
   7   3   0        4.54        6.86      1.12 o 
   8   3   0        4.77        4.36      1.16 o 
   9   3   0       19.88       18.26      1.49 o 
  10   3   0        1.65        0.27      2.06 o 
 -11   4   0        4.77        2.65      2.41 o 
 -10   4   0        4.96       -0.24      1.69 o 
  -9   4   0       74.54       72.27      2.48 o 
  -8   4   0        7.29        5.29      1.03 o 
  -7   4   0       67.45       58.68      3.09 o 
  -6   4   0       33.27       34.75      1.35 o 
  -5   4   0       11.54       15.31      1.55 o 
  -4   4   0        6.06        6.97      1.91 o 
  -3   4   0      293.35      295.21      4.46 o 
  -2   4   0      379.22      430.60      4.62 o 
  -1   4   0      227.28      219.14      2.76 o 
   0   4   0      662.53      617.04      5.20 o 
   1   4   0      355.29      359.86      4.99 o 
   2   4   0      540.21      515.31     15.45 o 
   3   4   0      172.27      179.46      3.44 o 
   4   4   0      459.09      457.83      6.44 o 
   5   4   0       41.07       45.26      1.96 o 
   6   4   0       98.23      101.98      3.02 o 
   7   4   0       30.28       29.44      3.81 o 
   8   4   0       31.09       33.04      4.92 o 
   9   4   0        0.43       -1.27      1.10 o 
 -10   5   0        9.70        8.82      2.55 o 
  -9   5   0        6.09        6.41      1.07 o 
  -8   5   0        6.25        4.72      0.90 o 
  -7   5   0       17.96       20.19      3.46 o 
  -6   5   0        1.70        1.59      0.58 o 
  -5   5   0       29.21       28.25      1.17 o 
  -4   5   0        3.02        3.06      0.64 o 
  -3   5   0        9.37        6.97      0.61 o 
  -2   5   0       48.14       47.26      1.26 o 
  -1   5   0     1203.16     1207.95     11.44 o 
   0   5   0        2.63        3.15      0.35 o 
   1   5   0      768.11      788.42      7.75 o 
   2   5   0      246.85      253.57      4.35 o 
   3   5   0        2.87        2.06      0.72 o 
   4   5   0       36.09       35.28      1.79 o 
   5   5   0        2.31        0.84      0.85 o 
   6   5   0       12.57       12.20      1.36 o 
   7   5   0       12.23       13.10      2.61 o 
   8   5   0       10.66       10.20      1.54 o 
   9   5   0        3.47        4.18      1.44 o 
 -10   6   0        0.60        0.02      1.94 o 
  -9   6   0       16.39       17.67      2.98 o 
  -8   6   0       65.50       55.22      2.07 o 
  -7   6   0        1.76        1.91      0.72 o 
  -6   6   0        0.36        0.33      0.62 o 
  -5   6   0       28.94       28.66      1.62 o 
  -4   6   0       24.70       18.74      0.98 o 
  -3   6   0        0.08        0.08      0.36 o 
  -2   6   0      228.52      210.04      2.69 o 
  -1   6   0        0.25       -0.11      0.34 o 
   0   6   0      381.03      369.41      4.41 o 
   1   6   0        0.52        0.38      0.35 o 
   2   6   0       35.36       38.43      1.82 o 
   3   6   0        0.27        0.25      0.66 o 
   4   6   0      174.53      174.75      9.72 o 
   5   6   0        7.76        7.61      1.21 o 
   6   6   0       29.21       32.53      4.48 o 
   7   6   0        4.07        2.98      1.23 o 
   8   6   0        0.03       -0.72      1.06 o 
   9   6   0        7.85        4.77      1.58 o 
 -10   7   0        0.03        0.40      2.12 o 
  -9   7   0        2.38        3.54      2.01 o 
  -8   7   0        2.02        1.13      1.75 o 
  -7   7   0       37.31       35.24      2.15 o 
  -6   7   0       12.58       12.51      1.37 o 
  -5   7   0      256.40      258.64      4.05 o 
  -4   7   0       28.08       30.87      1.18 o 
  -3   7   0      232.63      218.64      3.01 o 
  -2   7   0       25.84       25.63      0.98 o 
  -1   7   0       19.45       21.82      1.26 o 
   0   7   0        6.56        6.89      0.80 o 
   1   7   0       27.38       25.19      1.52 o 
   2   7   0        1.45        1.47      0.81 o 
   3   7   0       84.09       81.45      3.64 o 
   4   7   0       24.48       21.99      1.68 o 
   5   7   0        1.64        0.70      0.98 o 
   6   7   0       23.46       16.57      1.73 o 
   7   7   0       18.96       16.50      1.88 o 
   8   7   0        0.03       -0.84      1.19 o 
  -9   8   0        1.54        2.13      2.20 o 
  -8   8   0       90.67       79.34      5.26 o 
  -7   8   0       32.10       27.51      3.03 o 
  -6   8   0      284.44      272.97      4.49 o 
  -5   8   0        0.18        0.14      0.62 o 
  -4   8   0      102.41      105.70      4.15 o 
  -3   8   0       18.57       18.53      1.12 o 
  -2   8   0      342.14      352.70      4.87 o 
  -1   8   0        1.77        0.81      0.73 o 
   0   8   0      390.15      388.14      6.42 o 
   1   8   0       10.68        9.34      1.19 o 
   2   8   0        3.22        4.67      1.04 o 
   3   8   0       28.29       25.78      1.83 o 
   4   8   0       14.64       16.76      1.65 o 
   5   8   0       16.96       16.09      1.73 o 
   6   8   0        0.18       -1.22      1.07 o 
   7   8   0       29.02       27.78      2.33 o 
  -9   9   0        9.81       13.86      3.17 o 
  -8   9   0        1.19       -0.79      1.58 o 
  -7   9   0        8.73       12.12      2.56 o 
  -6   9   0       43.10       45.44      7.02 o 
  -5   9   0      163.81      173.03      3.52 o 
  -4   9   0        2.18        1.88      0.76 o 
  -3   9   0      268.53      271.69      4.37 o 
  -2   9   0       59.99       65.46      2.00 o 
  -1   9   0        6.22        6.37      1.65 o 
   0   9   0       38.56       36.96      3.04 o 
   1   9   0       10.62        9.94      1.34 o 
   2   9   0        8.88        9.32      1.37 o 
   3   9   0        0.66        0.20      1.47 o 
   4   9   0        6.22        7.35      1.40 o 
   5   9   0       22.54       24.35      2.10 o 
   6   9   0        5.38        5.71      1.55 o 
  -8  10   0        8.12        9.28      2.76 o 
  -7  10   0        2.11        3.71      2.12 o 
  -6  10   0       15.90       13.57      2.48 o 
  -5  10   0        0.39        0.63      1.70 o 
  -4  10   0       35.66       34.61      1.73 o 
  -3  10   0        3.50        2.89      1.06 o 
  -2  10   0      400.01      396.25      7.10 o 
  -1  10   0       12.70       17.54      2.45 o 
   0  10   0      180.91      165.97      6.23 o 
   1  10   0       18.65       17.68      2.49 o 
   2  10   0       34.43       33.93      2.71 o 
   3  10   0        0.56       -0.38      0.99 o 
   4  10   0       57.43       57.00      2.93 o 
   5  10   0        0.93       -0.89      1.37 o 
  -7  11   0       44.76       54.96      4.65 o 
  -6  11   0       19.99       24.06      3.24 o 
  -5  11   0       21.62       25.96      1.69 o 
  -4  11   0        3.15        2.77      1.18 o 
  -3  11   0       22.70       25.39      1.98 o 
  -2  11   0       68.18       70.56      3.00 o 
  -1  11   0       18.72       15.55      2.49 o 
   0  11   0       89.92       99.07      5.25 o 
   1  11   0        7.45        6.96      2.16 o 
   2  11   0       15.36       19.09      1.94 o 
   3  11   0        6.76        4.30      1.45 o 
   4  11   0        7.91        8.27      1.74 o 
  -4  12   0        0.36        0.32      1.22 o 
  -3  12   0       49.95       57.54      2.99 o 
  -2  12   0        1.28        1.63      1.25 o 
  -1  12   0       98.55      106.93      5.67 o 
   0  12   0      134.60      158.43      6.94 o 
   1  12   0        0.39        1.11      2.00 o 
   2  12   0      155.95      153.94      7.11 o 
  -2 -12   1        3.12        0.23      1.98 o 
  -1 -12   1        1.00       -1.87      1.73 o 
   0 -12   1       61.67       67.14      4.67 o 
   1 -12   1      125.28      141.77      6.56 o 
   2 -12   1        0.00       -0.76      1.00 o 
   3 -12   1      242.85      269.79      8.90 o 
   4 -12   1       79.38      100.99      5.48 o 
   5 -12   1        1.38       -0.21      1.72 o 
  -4 -11   1        2.12        0.30      1.27 o 
  -3 -11   1       11.33       10.93      2.46 o 
  -2 -11   1        9.74       12.14      2.50 o 
  -1 -11   1        2.18        3.59      1.94 o 
   0 -11   1      100.86      103.94      5.34 o 
   1 -11   1       15.85       15.42      2.46 o 
   2 -11   1       49.08       50.18      2.59 o 
   3 -11   1      112.17      110.74      3.64 o 
   4 -11   1        3.30        3.99      1.84 o 
   5 -11   1       21.63       22.29      2.02 o 
   6 -11   1        3.44        0.98      1.78 o 
   7 -11   1       16.93       18.93      3.16 o 
  -5 -10   1        0.04       -1.60      1.51 o 
  -4 -10   1        1.70        0.70      1.18 o 
  -3 -10   1        3.03        4.01      1.31 o 
  -2 -10   1       19.44       21.88      2.81 o 
  -1 -10   1      131.67      136.48      5.84 o 
   0 -10   1       19.05       21.02      2.61 o 
   1 -10   1       59.48       57.97      3.84 o 
   2 -10   1      391.88      399.48      7.10 o 
   3 -10   1        3.71        3.68      0.74 o 
   4 -10   1      207.94      219.82      4.13 o 
   5 -10   1       39.95       46.81      2.69 o 
   6 -10   1       19.99       27.48      3.28 o 
   7 -10   1       20.62       18.73      3.00 o 
   8 -10   1       73.23       92.30      6.00 o 
  -6  -9   1       49.17       44.51      3.05 o 
  -5  -9   1       13.75       11.52      2.69 o 
  -4  -9   1        8.80        9.05      1.47 o 
  -3  -9   1       35.03       32.58      2.07 o 
  -2  -9   1       19.65       19.05      1.67 o 
  -1  -9   1        2.77        0.78      1.41 o 
   0  -9   1       60.66       66.77      3.82 o 
   1  -9   1       73.30       76.19      4.03 o 
   2  -9   1      119.19      123.71      2.33 o 
   3  -9   1       43.59       44.63      1.51 o 
   4  -9   1       74.59       71.48      1.93 o 
   5  -9   1       14.05       14.46      1.26 o 
   6  -9   1        4.17        7.11      1.26 o 
   7  -9   1        4.58        4.03      2.07 o 
   8  -9   1        6.79        4.28      2.21 o 
  -7  -8   1       43.73       46.17      3.26 o 
  -6  -8   1       40.98       44.42      2.80 o 
  -5  -8   1       29.41       25.76      1.94 o 
  -4  -8   1       15.73       17.29      1.64 o 
  -3  -8   1      164.79      171.10      4.23 o 
  -2  -8   1        8.17        9.77      1.59 o 
  -1  -8   1       98.76      103.14      4.51 o 
   0  -8   1       15.52       16.19      1.99 o 
   1  -8   1      187.77      183.55      3.06 o 
   2  -8   1       33.35       34.87      1.43 o 
   3  -8   1      399.18      396.39      6.40 o 
   4  -8   1      135.99      142.14      2.56 o 
   5  -8   1      481.25      495.16      5.67 o 
   6  -8   1       14.99       17.77      1.41 o 
   7  -8   1      433.67      428.84     12.48 o 
   8  -8   1        4.19        9.36      2.52 o 
   9  -8   1       27.17       26.95      3.72 o 
  -8  -7   1       11.79       13.21      1.79 o 
  -7  -7   1        6.26        5.37      1.38 o 
  -6  -7   1       10.31        8.57      1.38 o 
  -5  -7   1        7.74        6.13      3.35 o 
  -4  -7   1       53.41       54.06      2.35 o 
  -3  -7   1       37.97       43.30      2.85 o 
  -2  -7   1       32.24       31.08      1.74 o 
  -1  -7   1       55.57       62.32      2.19 o 
   0  -7   1       57.29       67.17      1.53 o 
   1  -7   1       32.99       32.37      1.19 o 
   2  -7   1       53.52       49.56      1.31 o 
   3  -7   1      145.85      141.14      2.33 o 
   4  -7   1      395.26      403.84      4.64 o 
   5  -7   1        0.76        1.16      0.63 o 
   6  -7   1       94.85       91.74      3.34 o 
   7  -7   1       58.56       59.98      2.95 o 
   8  -7   1       15.72       20.98      3.06 o 
   9  -7   1        4.24        1.11      1.80 o 
  10  -7   1       41.66       44.43      4.66 o 
  -9  -6   1       79.10       74.82      3.35 o 
  -8  -6   1       77.62       82.61      3.33 o 
  -7  -6   1        0.53        0.86      1.01 o 
  -6  -6   1       72.73       72.78      2.81 o 
  -5  -6   1       26.84       28.62      1.78 o 
  -4  -6   1       67.89       69.34      2.43 o 
  -3  -6   1       43.96       48.32      3.12 o 
  -2  -6   1      163.24      170.24      3.09 o 
  -1  -6   1        0.17       -0.26      0.26 o 
   0  -6   1       55.46       60.32      1.37 o 
   1  -6   1      162.69      154.15      2.50 o 
   2  -6   1       19.04       21.98      0.86 o 
   3  -6   1        4.23        2.79      0.54 o 
   4  -6   1       20.19       18.08      1.00 o 
   5  -6   1       90.36       89.90      2.99 o 
   6  -6   1       66.35       60.36      2.64 o 
   7  -6   1      440.68      432.89      6.25 o 
   8  -6   1      144.23      144.05      6.75 o 
   9  -6   1       60.41       59.19      4.71 o 
  10  -6   1        6.72        8.49      2.72 o 
  -9  -5   1       32.02       35.57      2.34 o 
  -8  -5   1      127.49      125.68      3.82 o 
  -7  -5   1       18.89       16.16      1.55 o 
  -6  -5   1       39.12       34.53      1.97 o 
  -5  -5   1       26.21       26.68      1.60 o 
  -4  -5   1        6.52        6.00      0.94 o 
  -3  -5   1       69.58       68.73      1.28 o 
  -2  -5   1        0.10        0.72      0.29 o 
  -1  -5   1      104.45      105.16      1.93 o 
   0  -5   1      229.79      240.36      3.85 o 
   1  -5   1      127.99      134.25      2.18 o 
   2  -5   1        7.20        8.69      0.64 o 
   3  -5   1        0.65        0.50      0.38 o 
   4  -5   1       29.95       30.67      1.61 o 
   5  -5   1        0.02       -0.19      0.29 o 
   6  -5   1        2.11        2.53      0.89 o 
   7  -5   1        8.76       10.62      0.87 o 
   8  -5   1        0.02       -0.80      1.52 o 
   9  -5   1        4.68        5.84      2.35 o 
  10  -5   1        3.57        5.17      2.31 o 
  -9  -4   1        0.64        0.38      0.92 o 
  -8  -4   1       84.25       84.68      3.01 o 
  -7  -4   1        0.91       -0.36      0.76 o 
  -6  -4   1       27.62       27.90      2.84 o 
  -5  -4   1      127.39      140.82      3.24 o 
  -4  -4   1       13.48       10.82      1.76 o 
  -3  -4   1      417.45      427.94      4.59 o 
  -2  -4   1      103.11      108.79      1.65 o 
  -1  -4   1       29.40       27.22      0.67 o 
   0  -4   1        8.56        8.02      0.66 o 
   1  -4   1       11.29       11.69      0.63 o 
   2  -4   1        0.06        0.08      0.30 o 
   3  -4   1      294.49      285.08      4.80 o 
   4  -4   1        3.03        2.57      0.50 o 
   5  -4   1        0.00        0.45      0.35 o 
   6  -4   1      118.98      115.00      2.11 o 
   7  -4   1        8.82        5.37      0.71 o 
   8  -4   1       14.66       14.46      1.16 o 
   9  -4   1      196.29      182.33      7.70 o 
  10  -4   1       20.69       23.26      3.43 o 
 -10  -3   1        9.43        8.44      2.49 o 
  -9  -3   1       18.80       19.37      1.45 o 
  -8  -3   1        0.69        2.16      0.99 o 
  -7  -3   1        4.61        6.00      1.05 o 
  -6  -3   1       27.70       28.78      1.58 o 
  -5  -3   1       41.89       43.32      1.73 o 
  -4  -3   1       24.58       30.61      1.38 o 
  -3  -3   1        3.80        3.70      0.63 o 
  -2  -3   1       25.63       26.47      1.13 o 
  -1  -3   1      728.22      701.33      5.70 o 
   0  -3   1     1978.10     1905.31     16.96 o 
   1  -3   1      226.05      219.11      3.34 o 
   2  -3   1      124.97      122.08      1.84 o 
   3  -3   1        0.16       -0.39      0.26 o 
   4  -3   1       13.96       12.41      0.77 o 
   5  -3   1       36.10       33.24      1.29 o 
   6  -3   1      129.19      129.89      2.21 o 
   7  -3   1        2.83        4.57      0.66 o 
   8  -3   1       59.37       61.52      2.01 o 
   9  -3   1       19.37       18.08      1.84 o 
  10  -3   1        3.44        2.96      2.11 o 
 -10  -2   1        1.78        2.48      2.02 o 
  -9  -2   1       36.68       36.53      3.40 o 
  -8  -2   1        7.08        4.38      1.15 o 
  -7  -2   1        0.48        0.46      0.88 o 
  -6  -2   1      140.15      145.64      2.59 o 
  -5  -2   1      212.30      229.60      3.20 o 
  -4  -2   1      241.01      259.73      3.27 o 
  -3  -2   1      529.27      519.39      5.22 o 
  -2  -2   1     1296.23     1261.62     31.69 o 
  -1  -2   1      340.70      311.75      4.85 o 
   0  -2   1     3831.12     3575.86    205.05 o 
   1  -2   1     1660.89     1517.65     13.45 o 
   2  -2   1      161.39      146.55      1.62 o 
   3  -2   1      174.21      207.45      7.66 o 
   4  -2   1      255.90      246.93      3.34 o 
   5  -2   1      140.24      155.16      2.24 o 
   6  -2   1        0.22        0.80      0.43 o 
   7  -2   1        8.95        8.85      0.77 o 
   8  -2   1       30.02       27.28      1.42 o 
   9  -2   1        0.65        1.27      0.76 o 
  10  -2   1       35.31       34.79      3.70 o 
 -11  -1   1        6.43        2.70      2.02 o 
 -10  -1   1       14.35        9.48      2.33 o 
  -9  -1   1       40.31       39.42      7.84 o 
  -8  -1   1       27.54       24.25      1.13 o 
  -7  -1   1        1.02        1.45      0.53 o 
  -6  -1   1        4.42        3.75      0.53 o 
  -5  -1   1        8.18       10.13      0.67 o 
  -4  -1   1      112.85      144.90      2.10 o 
  -3  -1   1      225.61      238.30      2.72 o 
  -2  -1   1      263.29      263.36      2.73 o 
  -1  -1   1       68.81       65.99      0.94 o 
   0  -1   1       25.91       24.84      0.74 o 
   1  -1   1        9.87        9.74      0.24 o 
   2  -1   1      766.15      739.97      5.91 o 
   3  -1   1       84.79       80.22      1.66 o 
   4  -1   1      398.79      423.09      4.13 o 
   5  -1   1       33.62       34.31      1.13 o 
   6  -1   1        0.07        0.80      0.42 o 
   7  -1   1       32.51       32.15      1.34 o 
   8  -1   1       52.38       48.22      1.60 o 
   9  -1   1       19.84       19.90      1.38 o 
  10  -1   1       17.83       13.37      2.48 o 
 -11   0   1        1.60       -0.62      1.75 o 
 -10   0   1        0.26        1.07      0.96 o 
  -9   0   1      108.45      103.45      3.34 o 
  -8   0   1       17.72       16.36      1.09 o 
  -7   0   1       19.56       17.07      1.00 o 
  -6   0   1        1.15        2.44      0.65 o 
  -5   0   1       18.43       12.73      1.04 o 
  -4   0   1      148.35      134.11      1.68 o 
  -3   0   1       95.15       93.16      1.20 o 
  -2   0   1      138.95      127.38      1.51 o 
  -1   0   1      104.86      106.50      1.71 o 
   0   0   1     3804.46     3428.28     24.04 o 
   1   0   1     2732.51     2615.78     29.57 o 
   2   0   1      333.85      333.50      4.40 o 
   3   0   1     1759.36     1715.64     13.28 o 
   4   0   1      993.03     1035.72      8.63 o 
   5   0   1      258.05      254.48      3.17 o 
   6   0   1      480.62      519.74      4.29 o 
   7   0   1       39.27       42.42      1.36 o 
   8   0   1       32.04       31.85      1.54 o 
   9   0   1        0.55        0.55      0.80 o 
  10   0   1       17.97       16.81      2.60 o 
 -11   1   1       22.46       24.46      1.78 o 
 -10   1   1        0.60        0.63      1.27 o 
  -9   1   1       12.21       13.75      1.47 o 
  -8   1   1        0.17        0.83      0.77 o 
  -7   1   1       10.96       14.54      0.90 o 
  -6   1   1        1.96        2.71      0.53 o 
  -5   1   1        1.12        0.49      0.39 o 
  -4   1   1      173.68      198.11      3.33 o 
  -3   1   1        6.10        6.12      0.58 o 
  -2   1   1       28.26       27.99      1.85 o 
  -1   1   1        7.06        6.90      0.20 o 
   0   1   1       22.12       18.89      0.57 o 
   1   1   1       75.60       71.10      1.01 o 
   2   1   1     6356.81     5932.69     63.88 o 
   3   1   1        0.08       -0.39      0.27 o 
   4   1   1     2166.05     2240.56     17.15 o 
   5   1   1       27.13       27.06      0.97 o 
   6   1   1       15.75       16.37      1.03 o 
   7   1   1       21.68       19.80      1.29 o 
   8   1   1        2.86        2.83      0.71 o 
   9   1   1        2.49        1.67      1.10 o 
  10   1   1       18.47       19.72      2.85 o 
 -11   2   1        4.98        4.15      1.13 o 
 -10   2   1       22.26       24.40      2.63 o 
  -9   2   1       16.54       13.55      1.45 o 
  -8   2   1      105.10       93.19      2.94 o 
  -7   2   1       30.58       35.84      2.22 o 
  -6   2   1       22.13       26.74      1.87 o 
  -5   2   1     1905.63     2149.79     23.04 o 
  -4   2   1       11.61       10.86      0.82 o 
  -3   2   1     3772.15     3745.01     47.49 o 
  -2   2   1       97.18       74.95      1.21 o 
  -1   2   1    11492.90    10450.98     86.42 o 
   0   2   1     1095.43     1065.10     11.15 o 
   1   2   1    28992.76    26341.35    901.37 o 
   2   2   1     1803.86     1758.94     14.24 o 
   3   2   1     1577.75     1589.33     12.31 o 
   4   2   1      118.98      119.03      1.76 o 
   5   2   1       25.22       27.72      1.19 o 
   6   2   1       62.11       57.01      2.20 o 
   7   2   1        0.94        1.30      0.73 o 
   8   2   1       18.75       20.42      1.64 o 
   9   2   1       14.89       17.22      1.43 o 
  10   2   1        3.64        0.34      1.87 o 
 -11   3   1        1.74        2.43      1.13 o 
 -10   3   1       15.89       13.79      1.70 o 
  -9   3   1        7.89        7.96      1.20 o 
  -8   3   1        0.71        0.46      0.78 o 
  -7   3   1       20.18       23.69      1.49 o 
  -6   3   1        1.70        1.63      1.34 o 
  -5   3   1       69.54       73.54      2.11 o 
  -4   3   1       67.82       72.03      4.70 o 
  -3   3   1      196.99      212.06      3.41 o 
  -2   3   1      682.35      692.92      6.52 o 
  -1   3   1     1697.06     1648.13     16.91 o 
   0   3   1     4938.22     4817.08     47.67 o 
   1   3   1      404.73      370.23      9.75 o 
   2   3   1      198.07      191.10      2.40 o 
   3   3   1      340.47      340.02      3.94 o 
   4   3   1       51.53       57.44      1.46 o 
   5   3   1      161.93      161.90      2.75 o 
   6   3   1        2.47        2.93      0.94 o 
   7   3   1        0.66       -0.17      1.65 o 
   8   3   1        9.91       10.78      2.03 o 
   9   3   1        0.51        0.13      1.13 o 
  10   3   1        0.00       -0.89      1.33 o 
 -11   4   1        0.09       -1.74      1.70 o 
 -10   4   1      115.23      107.40      5.59 o 
  -9   4   1        7.15        6.21      1.19 o 
  -8   4   1       96.76       85.07      2.86 o 
  -7   4   1        3.36        2.77      0.86 o 
  -6   4   1      177.73      198.11      7.95 o 
  -5   4   1      198.62      192.38      3.69 o 
  -4   4   1     2112.76     2263.90     24.09 o 
  -3   4   1        4.74        4.37      0.48 o 
  -2   4   1     1037.15     1089.16     12.20 o 
  -1   4   1     2041.25     2010.75     20.76 o 
   0   4   1     1385.55     1381.08     14.85 o 
   1   4   1      481.75      467.06     17.35 o 
   2   4   1     1010.58     1043.35     12.09 o 
   3   4   1     2183.59     2241.48     23.98 o 
   4   4   1        2.97        2.95      0.48 o 
   5   4   1       61.85       66.95      2.44 o 
   6   4   1       19.09       20.64      1.84 o 
   7   4   1       21.36       22.61      1.75 o 
   8   4   1        1.12        1.35      1.12 o 
   9   4   1        6.59        5.27      1.42 o 
 -11   5   1        1.69        3.49      2.35 o 
 -10   5   1       17.44       17.70      1.75 o 
  -9   5   1        8.53        6.58      1.24 o 
  -8   5   1       12.91       12.52      1.37 o 
  -7   5   1        0.04        0.17      0.72 o 
  -6   5   1        1.73        2.66      0.79 o 
  -5   5   1       30.25       28.83      1.84 o 
  -4   5   1       37.17       35.48      2.02 o 
  -3   5   1       66.82       64.71      1.83 o 
  -2   5   1      315.81      312.57      4.69 o 
  -1   5   1      125.72      126.89      2.55 o 
   0   5   1      150.03      141.23      4.56 o 
   1   5   1       74.47       80.89      2.20 o 
   2   5   1      500.60      480.92      6.83 o 
   3   5   1        3.05        3.62      0.87 o 
   4   5   1        0.60        1.29      1.33 o 
   5   5   1        0.89        1.87      1.31 o 
   6   5   1      174.47      177.48      4.35 o 
   7   5   1        4.99        6.27      1.64 o 
   8   5   1       19.94       19.22      1.92 o 
   9   5   1       12.15        9.42      1.69 o 
 -10   6   1        4.36        7.64      2.47 o 
  -9   6   1       23.41       22.31      1.86 o 
  -8   6   1      207.75      178.12      5.14 o 
  -7   6   1        0.23        0.64      0.86 o 
  -6   6   1      126.25      100.65      2.23 o 
  -5   6   1       66.63       67.13      2.08 o 
  -4   6   1       25.78       27.29      3.83 o 
  -3   6   1      199.33      203.96      3.76 o 
  -2   6   1      653.22      660.42      8.60 o 
  -1   6   1     1143.58     1106.61     12.77 o 
   0   6   1      359.84      345.47      4.17 o 
   1   6   1        1.76        3.14      0.75 o 
   2   6   1      175.26      178.04      4.86 o 
   3   6   1      261.71      265.08      5.01 o 
   4   6   1       75.45       80.08      4.43 o 
   5   6   1       40.62       43.51      2.22 o 
   6   6   1       11.25        9.60      1.44 o 
   7   6   1       46.61       43.26      3.36 o 
   8   6   1        0.32       -1.31      1.59 o 
 -10   7   1        0.82        3.32      2.12 o 
  -9   7   1        1.81        2.27      0.96 o 
  -8   7   1       14.47       12.26      1.45 o 
  -7   7   1        0.02        1.56      1.24 o 
  -6   7   1       11.95       13.61      1.78 o 
  -5   7   1       55.30       50.59      2.21 o 
  -4   7   1      143.97      147.35      3.30 o 
  -3   7   1        0.00        0.59      0.62 o 
  -2   7   1        1.28        3.15      0.76 o 
  -1   7   1      144.40      153.79      2.64 o 
   0   7   1       42.27       46.20      1.32 o 
   1   7   1        9.32        9.89      1.09 o 
   2   7   1        4.59        3.89      0.93 o 
   3   7   1      141.68      147.13      4.15 o 
   4   7   1        0.00        0.04      1.07 o 
   5   7   1        4.31        3.73      1.21 o 
   6   7   1        3.65        3.12      1.22 o 
   7   7   1        9.04        9.38      1.63 o 
   8   7   1        0.45        0.95      1.34 o 
  -9   8   1        0.03        0.51      1.75 o 
  -8   8   1        7.30        8.59      1.79 o 
  -7   8   1      141.38      139.20      5.42 o 
  -6   8   1       15.98       16.27      2.10 o 
  -5   8   1       31.09       26.25      1.69 o 
  -4   8   1        0.27       -0.28      0.67 o 
  -3   8   1      209.69      194.77      3.42 o 
  -2   8   1      266.77      258.37      4.00 o 
  -1   8   1      700.41      677.00      9.28 o 
   0   8   1      146.82      145.17      3.60 o 
   1   8   1      185.66      200.33      4.64 o 
   2   8   1        1.63        1.44      0.89 o 
   3   8   1       20.51       22.22      1.71 o 
   4   8   1        6.02        5.65      1.51 o 
   5   8   1        0.73        0.97      0.98 o 
   6   8   1        2.26        2.96      1.35 o 
   7   8   1        1.77        0.24      1.31 o 
  -9   9   1        0.10        2.10      1.94 o 
  -8   9   1        0.80        0.67      1.86 o 
  -7   9   1        0.02        0.37      1.18 o 
  -6   9   1       65.75       56.81      2.70 o 
  -5   9   1       24.85       26.27      1.89 o 
  -4   9   1      100.10       98.12      2.55 o 
  -3   9   1       28.82       29.35      1.49 o 
  -2   9   1        0.17       -0.29      0.83 o 
  -1   9   1        7.35        8.10      1.79 o 
   0   9   1        9.24       11.58      1.51 o 
   1   9   1       25.98       26.43      1.81 o 
   2   9   1      185.74      185.44      4.62 o 
   3   9   1       16.81       19.62      2.26 o 
   4   9   1       60.73       58.12      2.84 o 
   5   9   1       12.75       12.59      1.78 o 
   6   9   1        2.39        3.10      1.49 o 
  -8  10   1       12.89       18.43      3.21 o 
  -7  10   1        0.11       -1.40      0.93 o 
  -6  10   1       88.07       91.76      3.52 o 
  -5  10   1       12.17       12.64      1.57 o 
  -4  10   1        3.55        3.74      1.58 o 
  -3  10   1       64.46       64.27      3.47 o 
  -2  10   1       36.66       32.98      2.08 o 
  -1  10   1      204.04      189.96      6.71 o 
   0  10   1        5.42        5.08      1.23 o 
   1  10   1       27.64       28.14      2.00 o 
   2  10   1        0.20        0.40      0.99 o 
   3  10   1        6.85        5.31      1.39 o 
   4  10   1       11.90        9.21      1.68 o 
   5  10   1        0.61        1.07      1.33 o 
  -7  11   1       11.76       17.89      3.11 o 
  -6  11   1       12.52       15.01      2.59 o 
  -5  11   1        7.04        7.19      2.07 o 
  -4  11   1        3.77        2.18      1.19 o 
  -3  11   1       11.61       10.86      1.50 o 
  -2  11   1        1.73        0.29      1.43 o 
  -1  11   1       89.87       92.92      4.98 o 
   0  11   1        0.84       -0.19      1.72 o 
   1  11   1        6.58        6.21      1.39 o 
   2  11   1       24.29       25.46      2.20 o 
   3  11   1        8.30        6.08      3.41 o 
  -5  12   1       12.71       16.54      2.74 o 
  -4  12   1        5.26        8.31      2.41 o 
  -3  12   1        3.67        5.48      1.45 o 
  -2  12   1       11.81       11.38      1.75 o 
  -1  12   1       95.31       94.78      5.37 o 
   0  12   1       43.31       44.87      3.93 o 
   1  12   1        2.09       -0.60      1.91 o 
   2  12   1        6.70        8.01      1.66 o 
  -2 -12   2        4.09        3.32      2.16 o 
  -1 -12   2       62.66       58.01      4.53 o 
   0 -12   2        7.28        7.05      2.24 o 
   1 -12   2        0.12        0.22      1.57 o 
   2 -12   2        0.24        1.01      1.70 o 
   3 -12   2        1.49        1.74      1.88 o 
   4 -12   2       70.51       80.68      4.98 o 
   5 -12   2       31.86       34.73      3.62 o 
  -4 -11   2       33.41       29.55      3.46 o 
  -3 -11   2        2.75        2.52      1.96 o 
  -2 -11   2        9.58       10.83      2.45 o 
  -1 -11   2        2.04        1.96      1.75 o 
   0 -11   2       12.89       12.98      2.36 o 
   1 -11   2       33.36       31.25      3.04 o 
   2 -11   2        7.10       10.00      2.15 o 
   3 -11   2       87.95       77.89      4.61 o 
   4 -11   2       23.32       30.33      1.76 o 
   5 -11   2        0.35        1.98      0.92 o 
   6 -11   2       54.61       63.87      3.25 o 
  -6 -10   2       14.23       13.15      1.89 o 
  -5 -10   2        5.57        5.08      1.53 o 
  -4 -10   2       18.42       18.50      2.85 o 
  -3 -10   2       74.83       71.98      4.61 o 
  -2 -10   2       35.07       43.27      3.62 o 
  -1 -10   2        4.38        4.71      1.78 o 
   0 -10   2        6.23        4.76      1.83 o 
   1 -10   2       77.13       79.92      4.44 o 
   2 -10   2      472.87      496.66      8.14 o 
   3 -10   2        2.86        3.65      0.72 o 
   4 -10   2      304.05      324.57      5.40 o 
   5 -10   2       27.91       33.11      1.82 o 
   6 -10   2       84.23      101.24      3.16 o 
   7 -10   2       21.04       20.00      2.20 o 
  -7  -9   2        4.28        1.84      1.39 o 
  -6  -9   2       38.36       36.11      3.17 o 
  -5  -9   2        1.34        2.47      1.23 o 
  -4  -9   2       46.75       46.59      7.88 o 
  -3  -9   2       16.33       17.68      2.50 o 
  -2  -9   2       11.77        8.32      1.96 o 
  -1  -9   2        8.41        6.83      1.68 o 
   0  -9   2       10.04        8.91      1.83 o 
   1  -9   2       84.79       80.99      2.14 o 
   2  -9   2       55.12       61.70      1.69 o 
   3  -9   2        6.61        5.99      0.75 o 
   4  -9   2      204.72      206.36      4.56 o 
   5  -9   2        1.39        2.25      0.85 o 
   6  -9   2        0.37        0.85      0.84 o 
   7  -9   2        0.34        1.03      1.21 o 
   8  -9   2       30.86       29.46      3.73 o 
  -7  -8   2        1.96       -0.75      1.27 o 
  -6  -8   2       13.19       12.31      1.64 o 
  -5  -8   2       11.03        9.59      1.43 o 
  -4  -8   2       10.64        8.72      1.33 o 
  -3  -8   2       21.18       21.95      1.68 o 
  -2  -8   2        0.02       -1.68      1.12 o 
  -1  -8   2       73.08       77.14      3.84 o 
   0  -8   2      133.65      139.08      2.55 o 
   1  -8   2       90.12       86.93      3.91 o 
   2  -8   2       31.20       29.77      1.60 o 
   3  -8   2     1044.35     1004.71     10.99 o 
   4  -8   2      215.94      220.23      3.30 o 
   5  -8   2      162.67      169.10      4.57 o 
   6  -8   2      352.93      369.69      7.53 o 
   7  -8   2      155.24      171.09      5.13 o 
   8  -8   2       40.52       34.77      3.99 o 
   9  -8   2       65.68       78.70      5.73 o 
  -8  -7   2       11.16       12.25      1.75 o 
  -7  -7   2       15.13       14.83      1.69 o 
  -6  -7   2        0.21       -0.53      0.92 o 
  -5  -7   2       51.83       53.64      2.47 o 
  -4  -7   2       31.19       29.51      1.80 o 
  -3  -7   2        0.99        0.66      0.82 o 
  -2  -7   2       71.61       70.80      3.58 o 
  -1  -7   2        7.51        7.02      0.64 o 
   0  -7   2        1.34        1.20      0.47 o 
   1  -7   2       99.51      101.70      2.17 o 
   2  -7   2        0.00       -0.42      0.38 o 
   3  -7   2      163.42      157.65      2.51 o 
   4  -7   2        0.03       -0.08      0.50 o 
   5  -7   2       15.77       15.89      1.10 o 
   6  -7   2       37.73       39.49      3.75 o 
   7  -7   2        6.01        8.96      1.50 o 
   8  -7   2        8.14        8.63      1.62 o 
   9  -7   2       81.34       99.54      6.15 o 
  -9  -6   2       67.24       66.70      3.17 o 
  -8  -6   2       54.74       56.72      2.76 o 
  -7  -6   2        0.08        0.98      1.00 o 
  -6  -6   2       39.29       36.96      2.09 o 
  -5  -6   2       67.27       64.02      2.45 o 
  -4  -6   2       16.40       20.47      1.46 o 
  -3  -6   2       94.20      101.47      4.87 o 
  -2  -6   2      386.97      405.76      4.73 o 
  -1  -6   2      326.11      367.70      4.35 o 
   0  -6   2      643.61      674.79      7.18 o 
   1  -6   2      399.99      434.63      5.24 o 
   2  -6   2       22.19       25.28      1.34 o 
   3  -6   2        6.54        3.90      0.65 o 
   4  -6   2      171.17      160.11      4.41 o 
   5  -6   2      624.88      606.94      7.21 o 
   6  -6   2      512.17      518.67      8.98 o 
   7  -6   2      234.57      238.70      8.19 o 
   8  -6   2      271.79      277.25      6.67 o 
   9  -6   2        5.94        4.77      2.31 o 
  10  -6   2       11.66       17.16      3.28 o 
  -9  -5   2        9.72        8.63      2.13 o 
  -8  -5   2       19.48       23.73      1.84 o 
  -7  -5   2        6.98        4.70      1.13 o 
  -6  -5   2        0.17        0.00      0.79 o 
  -5  -5   2       41.54       41.48      1.93 o 
  -4  -5   2       11.76       10.59      0.72 o 
  -3  -5   2       87.84       89.82      1.72 o 
  -2  -5   2      157.15      178.15      2.57 o 
  -1  -5   2       78.72       86.23      2.12 o 
   0  -5   2      361.32      396.97      4.59 o 
   1  -5   2       87.62      104.45      2.40 o 
   2  -5   2        8.92        7.64      0.60 o 
   3  -5   2        1.20        0.80      0.40 o 
   4  -5   2        1.75        1.18      0.53 o 
   5  -5   2        0.00       -0.28      0.36 o 
   6  -5   2      115.84      110.23      2.07 o 
   7  -5   2        1.62        2.00      1.02 o 
   8  -5   2       22.28       20.85      2.00 o 
   9  -5   2       41.17       41.67      2.72 o 
  10  -5   2       27.78       29.54      3.96 o 
 -10  -4   2       72.89       66.02      4.92 o 
  -9  -4   2       20.36       14.94      2.80 o 
  -8  -4   2       94.92       92.59      2.98 o 
  -7  -4   2      155.88      156.86      3.73 o 
  -6  -4   2      150.18      157.44      3.56 o 
  -5  -4   2       55.27       64.03      2.14 o 
  -4  -4   2      393.96      380.98      5.65 o 
  -3  -4   2       49.54       58.27      1.33 o 
  -2  -4   2        0.07        0.13      0.33 o 
  -1  -4   2      352.20      375.45      4.17 o 
   0  -4   2       13.17       16.24      0.75 o 
   1  -4   2      774.37      802.45     10.00 o 
   2  -4   2        5.37        8.80      0.58 o 
   3  -4   2      503.07      535.57      5.84 o 
   4  -4   2       64.98       64.06      1.47 o 
   5  -4   2        2.71        2.81      0.46 o 
   6  -4   2        9.00        8.44      0.69 o 
   7  -4   2      200.42      194.95      4.96 o 
   8  -4   2       20.60       14.95      1.70 o 
   9  -4   2       78.07       73.10      3.35 o 
  10  -4   2        2.69        2.47      2.13 o 
 -10  -3   2        2.12        4.34      2.18 o 
  -9  -3   2       54.18       46.43      3.76 o 
  -8  -3   2       67.59       74.74      2.23 o 
  -7  -3   2      156.95      163.94      3.62 o 
  -6  -3   2       21.58       21.19      1.33 o 
  -5  -3   2       67.63       73.99      2.11 o 
  -4  -3   2        9.42        9.86      0.84 o 
  -3  -3   2        5.88        7.17      0.71 o 
  -2  -3   2       57.45       58.94      1.21 o 
  -1  -3   2        3.53        3.50      0.57 o 
   0  -3   2      244.82      249.54      4.27 o 
   1  -3   2       27.50       28.27      1.11 o 
   2  -3   2        1.03        0.02      0.31 o 
   3  -3   2        7.97        8.47      0.46 o 
   4  -3   2        3.12        3.04      0.41 o 
   5  -3   2      120.38      119.22      1.91 o 
   6  -3   2       95.65       91.43      1.97 o 
   7  -3   2       71.62       73.62      3.34 o 
   8  -3   2       15.55       12.64      1.56 o 
   9  -3   2        1.81       -0.40      1.54 o 
  10  -3   2       30.39       35.34      4.03 o 
 -10  -2   2        0.16       -1.11      1.56 o 
  -9  -2   2      655.82      656.40     14.86 o 
  -8  -2   2       41.69       44.72      2.54 o 
  -7  -2   2      305.21      289.68      4.05 o 
  -6  -2   2       15.44       14.38      0.89 o 
  -5  -2   2       30.89       32.30      1.71 o 
  -4  -2   2      342.69      381.41      4.24 o 
  -3  -2   2      163.15      152.68      2.13 o 
  -2  -2   2      354.51      348.27      3.63 o 
  -1  -2   2        6.25        4.59      0.53 o 
   0  -2   2        1.33        0.61      0.97 o 
   1  -2   2      101.88       82.90      0.94 o 
   2  -2   2      217.94      205.33      2.01 o 
   3  -2   2       25.69       31.19      0.76 o 
   4  -2   2       20.26       21.88      1.30 o 
   5  -2   2       77.22       70.18      1.43 o 
   6  -2   2       24.09       21.77      1.32 o 
   7  -2   2      139.42      134.05      2.38 o 
   8  -2   2       74.87       80.42      2.00 o 
   9  -2   2        9.71        9.36      1.46 o 
  10  -2   2      182.72      189.38      8.03 o 
 -11  -1   2       26.62       25.66      3.44 o 
 -10  -1   2       75.45       80.87      3.34 o 
  -9  -1   2       85.34       78.38      3.07 o 
  -8  -1   2        4.12        5.33      0.88 o 
  -7  -1   2        1.40        3.03      0.57 o 
  -6  -1   2        6.45        5.35      0.54 o 
  -5  -1   2       18.61       16.18      0.69 o 
  -4  -1   2        6.58        7.66      0.54 o 
  -3  -1   2        0.96        0.71      0.38 o 
  -2  -1   2        0.93        0.37      0.25 o 
  -1  -1   2        8.34        7.04      0.45 o 
   0  -1   2       16.41       15.12      0.37 o 
   1  -1   2      249.23      247.34      7.68 o 
   2  -1   2      769.31      786.42      9.68 o 
   3  -1   2      475.16      481.98      4.28 o 
   4  -1   2        0.44       -0.15      0.26 o 
   5  -1   2       12.80       16.87      1.26 o 
   6  -1   2      261.63      251.18      3.23 o 
   7  -1   2        2.20        1.06      0.66 o 
   8  -1   2        2.26        2.16      0.67 o 
   9  -1   2        2.22        2.53      1.16 o 
  10  -1   2       34.99       40.52      3.93 o 
 -11   0   2        9.20       14.28      3.36 o 
 -10   0   2       27.56       31.39      2.15 o 
  -9   0   2        7.51       14.06      4.38 o 
  -8   0   2      142.59      151.61      3.91 o 
  -7   0   2       29.58       31.34      1.06 o 
  -6   0   2       32.28       33.03      0.98 o 
  -5   0   2      379.71      420.32      3.92 o 
  -4   0   2       89.76       98.90      1.55 o 
  -3   0   2      722.57      738.66      6.68 o 
  -2   0   2      332.37      275.13      3.53 o 
  -1   0   2     3883.02     3524.28     35.71 o 
   0   0   2       17.33       14.04      0.48 o 
   1   0   2     3844.50     3711.15     41.07 o 
   2   0   2      347.26      326.56      3.73 o 
   3   0   2       85.15       84.80      2.07 o 
   4   0   2     1239.44     1243.23     12.12 o 
   5   0   2      141.47      128.53      2.50 o 
   6   0   2      777.06      787.40      8.63 o 
   7   0   2       82.29       80.30      1.88 o 
   8   0   2       74.12       73.76      2.80 o 
   9   0   2       41.59       39.64      1.87 o 
 -11   1   2        7.47       10.21      1.57 o 
 -10   1   2       92.45       85.23      3.30 o 
  -9   1   2        3.60        3.03      1.05 o 
  -8   1   2      107.08       94.23      3.01 o 
  -7   1   2        0.57        0.40      0.52 o 
  -6   1   2        2.74        2.11      0.50 o 
  -5   1   2       15.32       17.35      0.74 o 
  -4   1   2       19.64       22.35      0.69 o 
  -3   1   2        8.59        9.12      0.72 o 
  -2   1   2       39.60       38.97      1.16 o 
  -1   1   2       61.37       57.85      1.11 o 
   0   1   2      225.41      208.62      2.82 o 
   1   1   2        1.37        1.84      0.57 o 
   2   1   2      316.68      309.41      5.92 o 
   3   1   2      223.54      214.19      2.88 o 
   4   1   2      125.21      125.04      1.91 o 
   5   1   2      183.07      174.99      2.51 o 
   6   1   2       21.22       20.77      1.00 o 
   7   1   2       54.51       49.25      1.56 o 
   8   1   2       77.51       80.44      2.37 o 
   9   1   2        2.72        2.69      1.15 o 
  10   1   2       29.28       33.50      3.12 o 
 -11   2   2        2.13        5.13      1.31 o 
 -10   2   2        8.39        6.66      1.32 o 
  -9   2   2       54.12       50.57      2.46 o 
  -8   2   2       98.84       98.04      3.32 o 
  -7   2   2       60.75       54.83      2.62 o 
  -6   2   2       47.08       46.53      2.36 o 
  -5   2   2       90.36       89.53      2.37 o 
  -4   2   2       25.25       21.11      1.18 o 
  -3   2   2        5.10        2.28      0.28 o 
  -2   2   2       42.54       37.42      0.64 o 
  -1   2   2      349.68      322.75      3.24 o 
   0   2   2      456.58      424.55      5.07 o 
   1   2   2     5005.11     4817.48     68.26 o 
   2   2   2       27.39       27.03      0.72 o 
   3   2   2      257.81      268.93      4.54 o 
   4   2   2      708.43      691.51      6.23 o 
   5   2   2      725.99      705.10      6.57 o 
   6   2   2      241.94      226.10      4.72 o 
   7   2   2      302.79      310.32      4.74 o 
   8   2   2       18.76       16.17      1.65 o 
   9   2   2        3.77        2.11      1.04 o 
  10   2   2        5.60        2.45      1.62 o 
 -11   3   2        4.78        4.78      1.36 o 
 -10   3   2        0.11        0.03      0.94 o 
  -9   3   2       10.13        9.30      1.34 o 
  -8   3   2        3.70        5.07      1.09 o 
  -7   3   2        3.54        4.04      0.95 o 
  -6   3   2       20.97       21.70      2.13 o 
  -5   3   2        5.06        5.96      1.22 o 
  -4   3   2       70.93       78.78      1.43 o 
  -3   3   2       85.74       91.64      1.53 o 
  -2   3   2      539.65      541.61      6.04 o 
  -1   3   2      701.56      675.48      7.53 o 
   0   3   2       37.95       38.57      1.25 o 
   1   3   2      144.86      147.25      2.29 o 
   2   3   2      168.02      168.36      2.16 o 
   3   3   2     1147.17     1147.37      9.31 o 
   4   3   2       15.39       13.96      0.68 o 
   5   3   2      198.13      204.08      3.27 o 
   6   3   2       80.91       85.29      2.87 o 
   7   3   2        0.68        1.83      1.52 o 
   8   3   2        4.76        1.85      1.15 o 
   9   3   2        0.02        0.51      1.38 o 
 -11   4   2        0.09       -0.98      1.96 o 
 -10   4   2       11.07       10.61      1.51 o 
  -9   4   2       44.36       42.24      2.33 o 
  -8   4   2        0.97        1.45      0.86 o 
  -7   4   2       96.67       97.68      3.19 o 
  -6   4   2       16.00       25.03      1.51 o 
  -5   4   2      200.73      230.65      3.11 o 
  -4   4   2     1238.02     1302.47     11.94 o 
  -3   4   2      196.97      210.77      2.81 o 
  -2   4   2     1108.26     1108.89      9.91 o 
  -1   4   2      111.16      107.13      2.13 o 
   0   4   2     1168.71     1194.87     13.18 o 
   1   4   2        1.12        1.39      0.29 o 
   2   4   2     1738.85     1738.99     15.46 o 
   3   4   2      452.40      447.49      6.58 o 
   4   4   2       27.25       30.37      2.63 o 
   5   4   2      237.15      243.68      4.90 o 
   6   4   2       33.94       34.23      2.90 o 
   7   4   2        0.73        0.68      0.98 o 
   8   4   2       16.68       16.48      3.22 o 
   9   4   2       23.74       25.93      2.27 o 
 -11   5   2        3.03        2.70      1.90 o 
 -10   5   2        1.21       -0.95      0.94 o 
  -9   5   2       21.34       21.32      1.82 o 
  -8   5   2        6.51        4.70      1.09 o 
  -7   5   2        6.88        7.64      1.15 o 
  -6   5   2        5.79        6.41      0.98 o 
  -5   5   2       67.74       75.84      1.73 o 
  -4   5   2        2.85        5.32      1.01 o 
  -3   5   2       66.99       62.47      1.81 o 
  -2   5   2      643.31      697.94      6.91 o 
  -1   5   2      234.59      249.11      4.92 o 
   0   5   2     1212.76     1220.04     13.74 o 
   1   5   2      475.68      490.81      9.15 o 
   2   5   2      126.84      121.62      2.97 o 
   3   5   2      228.92      228.99      4.47 o 
   4   5   2       14.52       11.88      1.33 o 
   5   5   2      108.47      105.06      4.74 o 
   6   5   2        8.57        6.75      1.32 o 
   7   5   2       14.83       12.03      2.58 o 
   8   5   2        6.26        7.98      1.61 o 
 -10   6   2        7.93        8.98      2.12 o 
  -9   6   2      153.46      138.57      4.11 o 
  -8   6   2       54.56       42.49      2.26 o 
  -7   6   2       39.61       34.00      1.92 o 
  -6   6   2        1.95        0.67      0.73 o 
  -5   6   2       88.87      102.31      2.54 o 
  -4   6   2        5.47        4.10      0.74 o 
  -3   6   2      340.30      356.42      5.46 o 
  -2   6   2      501.35      506.54      5.63 o 
  -1   6   2       25.61       23.87      2.16 o 
   0   6   2      525.17      524.39      9.91 o 
   1   6   2      420.70      426.01      6.47 o 
   2   6   2      180.42      184.37      3.94 o 
   3   6   2      122.84      113.89      4.92 o 
   4   6   2      308.50      319.41      6.11 o 
   5   6   2        0.83        0.47      0.98 o 
   6   6   2       10.25       11.67      1.59 o 
   7   6   2        8.32        8.44      1.58 o 
   8   6   2        1.18        0.47      1.29 o 
 -10   7   2        1.68        1.54      1.24 o 
  -9   7   2        3.44        1.75      1.12 o 
  -8   7   2       22.68       20.03      1.75 o 
  -7   7   2        0.34       -0.23      1.23 o 
  -6   7   2      107.14      100.42      4.31 o 
  -5   7   2        6.52        5.02      0.86 o 
  -4   7   2      276.60      278.90      4.88 o 
  -3   7   2       23.54       25.40      1.51 o 
  -2   7   2       37.70       36.50      1.53 o 
  -1   7   2       64.72       62.99      4.55 o 
   0   7   2        3.63        2.39      0.83 o 
   1   7   2      271.51      269.45      5.04 o 
   2   7   2       52.47       50.84      2.26 o 
   3   7   2      421.26      409.04      7.03 o 
   4   7   2        0.03       -0.63      1.25 o 
   5   7   2        0.02       -1.17      1.26 o 
   6   7   2       10.70       10.60      1.65 o 
   7   7   2       56.49       55.54      3.06 o 
  -9   8   2       12.95       17.24      2.64 o 
  -8   8   2       18.05       11.01      2.19 o 
  -7   8   2       98.71       77.39      4.15 o 
  -6   8   2       38.71       40.79      3.13 o 
  -5   8   2       31.67       23.30      2.57 o 
  -4   8   2       18.08       14.51      1.31 o 
  -3   8   2      190.71      199.43      8.13 o 
  -2   8   2      307.40      289.84      5.39 o 
  -1   8   2      894.62      885.55     11.39 o 
   0   8   2      166.81      162.68      3.83 o 
   1   8   2       99.65      100.15      3.10 o 
   2   8   2       20.82       20.70      1.64 o 
   3   8   2       28.84       23.57      1.81 o 
   4   8   2        2.07        0.65      1.01 o 
   5   8   2        0.90        0.98      1.11 o 
   6   8   2        5.78        5.67      1.49 o 
  -9   9   2        4.87        7.17      1.71 o 
  -8   9   2       12.01        9.67      2.20 o 
  -7   9   2        2.75        0.60      1.50 o 
  -6   9   2        1.25       -0.23      1.36 o 
  -5   9   2        0.34       -1.08      1.20 o 
  -4   9   2        4.51        3.28      1.01 o 
  -3   9   2        0.65        0.31      0.95 o 
  -2   9   2       80.57       72.95      2.76 o 
  -1   9   2        1.92        2.54      0.94 o 
   0   9   2        5.55        5.21      1.13 o 
   1   9   2       75.80       78.68      2.97 o 
   2   9   2      142.12      132.60      3.94 o 
   3   9   2       28.61       35.96      2.91 o 
   4   9   2       55.65       63.19      3.06 o 
   5   9   2        0.41        1.13      1.22 o 
   6   9   2        0.01       -0.47      1.32 o 
  -8  10   2        0.18       -0.79      1.71 o 
  -7  10   2       12.34       13.35      3.02 o 
  -6  10   2      154.52      157.81      4.69 o 
  -5  10   2      181.89      192.52      4.97 o 
  -4  10   2       21.37       21.86      2.52 o 
  -3  10   2        0.96        1.12      0.99 o 
  -2  10   2       60.19       51.79      2.53 o 
  -1  10   2      266.05      258.90      7.97 o 
   0  10   2       41.69       42.40      2.35 o 
   1  10   2       35.38       38.23      2.31 o 
   2  10   2       34.90       37.94      2.77 o 
   3  10   2        0.07        0.80      1.16 o 
   4  10   2       74.40       75.78      3.48 o 
  -7  11   2        1.80        1.16      2.04 o 
  -6  11   2        0.28        0.16      1.62 o 
  -5  11   2       28.50       30.83      3.28 o 
  -4  11   2       11.39        9.41      2.28 o 
  -3  11   2        1.36        1.91      1.16 o 
  -2  11   2       79.87       79.99      3.73 o 
  -1  11   2       20.50       19.43      2.64 o 
   0  11   2        0.50        3.63      1.26 o 
   1  11   2        2.26        1.53      1.22 o 
   2  11   2       23.47       22.04      2.10 o 
   3  11   2       14.00       15.40      2.35 o 
  -5  12   2      123.03      125.42      6.22 o 
  -4  12   2       13.36       13.21      2.77 o 
  -3  12   2        0.02        1.03      1.38 o 
  -2  12   2       30.66       27.78      3.17 o 
  -1  12   2        1.54        0.51      1.45 o 
   0  12   2        2.88        0.24      2.04 o 
   1  12   2       36.32       39.53      2.66 o 
  -2 -12   3        1.40       -1.77      1.72 o 
  -1 -12   3        0.00       -2.11      1.41 o 
   0 -12   3       19.60       15.34      2.78 o 
   1 -12   3        0.21       -1.45      1.54 o 
   2 -12   3       38.65       45.20      3.94 o 
   3 -12   3        0.30       -1.02      1.57 o 
   4 -12   3       24.10       31.12      3.52 o 
  -4 -11   3        1.74        1.95      2.20 o 
  -3 -11   3        0.02        0.65      1.76 o 
  -2 -11   3       26.22       20.20      2.84 o 
  -1 -11   3       13.39       18.27      2.71 o 
   0 -11   3        4.41        6.12      1.98 o 
   1 -11   3        5.43        5.67      1.98 o 
   2 -11   3       25.64       28.94      3.13 o 
   3 -11   3        2.40        2.98      1.80 o 
   4 -11   3       32.00       33.88      2.68 o 
   5 -11   3        0.07       -1.57      1.05 o 
   6 -11   3       11.01       11.17      1.49 o 
  -6 -10   3        2.46        2.48      2.40 o 
  -5 -10   3        4.88        4.20      2.26 o 
  -4 -10   3        0.73       -1.29      1.64 o 
  -3 -10   3        1.02        2.55      1.76 o 
  -2 -10   3      141.43      127.82      5.83 o 
  -1 -10   3        0.01       -1.87      1.25 o 
   0 -10   3      129.35      119.85      5.49 o 
   1 -10   3       76.88       74.63      4.41 o 
   2 -10   3        1.76        2.57      0.80 o 
   3 -10   3       34.59       37.54      1.83 o 
   4 -10   3        1.12        1.34      0.86 o 
   5 -10   3        5.86        7.48      1.22 o 
   6 -10   3       28.85       35.32      2.02 o 
   7 -10   3        3.86        8.49      1.77 o 
  -7  -9   3        4.44        2.45      1.42 o 
  -6  -9   3       23.17       23.23      2.14 o 
  -5  -9   3      126.87      139.21      6.28 o 
  -4  -9   3        9.30       10.01      2.20 o 
  -3  -9   3       26.12       20.81      2.61 o 
  -2  -9   3        0.05        0.69      1.31 o 
  -1  -9   3       41.42       41.61      3.15 o 
   0  -9   3        0.14       -1.01      1.24 o 
   1  -9   3       20.13       25.74      2.08 o 
   2  -9   3       50.61       54.53      1.95 o 
   3  -9   3       15.49       15.31      1.26 o 
   4  -9   3       78.04       74.11      2.47 o 
   5  -9   3        4.54        4.93      1.23 o 
   6  -9   3        0.02       -0.64      0.90 o 
   7  -9   3       40.04       40.86      2.79 o 
   8  -9   3        2.99        5.23      2.02 o 
  -8  -8   3        1.37        1.19      1.34 o 
  -7  -8   3        0.58       -0.57      1.81 o 
  -6  -8   3       95.88       95.54      3.52 o 
  -5  -8   3        1.08        0.92      1.06 o 
  -4  -8   3        0.98        0.60      1.52 o 
  -3  -8   3       46.90       52.42      3.51 o 
  -2  -8   3      249.58      238.42      7.22 o 
  -1  -8   3      220.79      225.05      6.94 o 
   0  -8   3       15.19       11.73      0.91 o 
   1  -8   3       17.97       20.77      1.18 o 
   2  -8   3       21.68       22.69      1.05 o 
   3  -8   3     1008.03     1030.70     11.42 o 
   4  -8   3        5.10        7.21      2.19 o 
   5  -8   3      289.95      282.48      6.20 o 
   6  -8   3       29.91       27.57      2.19 o 
   7  -8   3      148.31      169.20      5.18 o 
   8  -8   3       96.87       97.03      4.16 o 
  -8  -7   3       56.96       55.30      2.87 o 
  -7  -7   3        2.59        0.72      1.11 o 
  -6  -7   3       60.85       62.74      2.77 o 
  -5  -7   3       78.03       79.17      2.90 o 
  -4  -7   3        0.90        0.13      0.83 o 
  -3  -7   3        2.23        1.03      1.23 o 
  -2  -7   3       30.44       33.05      1.44 o 
  -1  -7   3        1.62        2.00      0.77 o 
   0  -7   3        8.44        8.29      0.74 o 
   1  -7   3       23.29       21.72      1.13 o 
   2  -7   3       39.14       36.05      2.07 o 
   3  -7   3       70.17       73.71      2.15 o 
   4  -7   3       22.21       20.68      1.61 o 
   5  -7   3       21.83       21.66      1.79 o 
   6  -7   3        1.90        2.28      1.05 o 
   7  -7   3       17.26       17.97      2.77 o 
   8  -7   3       22.40       22.94      2.20 o 
   9  -7   3        5.97        4.17      1.54 o 
  -9  -6   3        1.30        0.63      2.04 o 
  -8  -6   3        1.28        0.91      1.11 o 
  -7  -6   3       43.64       46.07      2.39 o 
  -6  -6   3      163.08      170.75      4.14 o 
  -5  -6   3       48.56       45.75      2.14 o 
  -4  -6   3       57.26       56.41      2.18 o 
  -3  -6   3       23.54       22.97      1.17 o 
  -2  -6   3       40.08       42.80      1.57 o 
  -1  -6   3        3.83        5.00      1.59 o 
   0  -6   3      216.48      223.07      3.32 o 
   1  -6   3      181.03      191.18      3.78 o 
   2  -6   3      585.05      610.72      7.46 o 
   3  -6   3        2.32        1.73      0.48 o 
   4  -6   3     1516.94     1481.44     18.92 o 
   5  -6   3      520.50      505.92      8.62 o 
   6  -6   3       46.28       39.09      2.35 o 
   7  -6   3      172.72      176.20      7.43 o 
   8  -6   3       99.82      111.58      4.19 o 
   9  -6   3        0.46        1.32      1.28 o 
  -9  -5   3       36.46       36.68      3.78 o 
  -8  -5   3       65.67       69.37      6.08 o 
  -7  -5   3        0.04       -0.71      0.76 o 
  -6  -5   3       12.67       11.63      1.27 o 
  -5  -5   3        1.05        0.66      0.59 o 
  -4  -5   3       70.08       74.10      1.75 o 
  -3  -5   3      146.59      144.70      2.89 o 
  -2  -5   3        4.04        3.97      0.78 o 
  -1  -5   3      103.14       97.40      1.89 o 
   0  -5   3        1.22        0.78      0.43 o 
   1  -5   3       13.43       15.01      1.60 o 
   2  -5   3       22.29       24.71      0.93 o 
   3  -5   3        0.93        0.81      0.38 o 
   4  -5   3       14.85       14.84      0.89 o 
   5  -5   3       89.21       93.55      3.13 o 
   6  -5   3       21.88       21.29      1.77 o 
   7  -5   3       86.56       77.60      3.21 o 
   8  -5   3       25.81       24.50      2.18 o 
   9  -5   3        8.55       11.90      1.89 o 
 -10  -4   3       42.62       42.81      4.11 o 
  -9  -4   3       11.56       13.33      2.55 o 
  -8  -4   3       28.17       27.45      1.53 o 
  -7  -4   3       53.82       56.99      3.11 o 
  -6  -4   3        4.51        4.88      0.94 o 
  -5  -4   3       57.49       64.48      2.09 o 
  -4  -4   3      200.70      203.94      3.71 o 
  -3  -4   3        1.91        1.79      0.70 o 
  -2  -4   3      339.37      359.30      5.12 o 
  -1  -4   3      465.80      492.20      5.40 o 
   0  -4   3     1398.40     1553.03     17.98 o 
   1  -4   3     1016.71     1081.94     13.24 o 
   2  -4   3     2259.22     2388.64     29.33 o 
   3  -4   3       27.05       31.21      1.02 o 
   4  -4   3        0.71        0.84      0.39 o 
   5  -4   3       53.80       49.69      1.19 o 
   6  -4   3      798.07      773.35     13.63 o 
   7  -4   3       45.61       49.41      3.45 o 
   8  -4   3       62.75       68.48      7.00 o 
   9  -4   3       12.04       10.05      1.69 o 
  10  -4   3       41.15       40.44      4.41 o 
 -10  -3   3        7.52        6.45      2.30 o 
  -9  -3   3       60.93       64.78      4.38 o 
  -8  -3   3       77.52       82.17      2.24 o 
  -7  -3   3      259.34      268.94      3.55 o 
  -6  -3   3       60.08       59.73      1.68 o 
  -5  -3   3       82.95       80.25      1.79 o 
  -4  -3   3       15.52       15.25      1.46 o 
  -3  -3   3       47.36       45.71      1.56 o 
  -2  -3   3       33.38       31.86      1.07 o 
  -1  -3   3        5.14        4.26      0.60 o 
   0  -3   3        0.00       -0.51      0.34 o 
   1  -3   3        4.97        5.76      0.68 o 
   2  -3   3        0.62        0.94      0.23 o 
   3  -3   3        2.37        1.34      0.49 o 
   4  -3   3        5.42        6.03      0.53 o 
   5  -3   3      488.57      486.37      4.78 o 
   6  -3   3        5.67        6.23      0.72 o 
   7  -3   3      373.07      379.30     10.06 o 
   8  -3   3        2.06        2.24      1.10 o 
   9  -3   3        3.88        6.62      1.48 o 
  10  -3   3        0.96        0.66      2.07 o 
 -11  -2   3        7.43        5.45      2.30 o 
 -10  -2   3       16.24       22.98      2.03 o 
  -9  -2   3      236.03      223.35      5.35 o 
  -8  -2   3       50.64       44.54      2.36 o 
  -7  -2   3       27.21       23.97      1.04 o 
  -6  -2   3      122.38      135.49      2.50 o 
  -5  -2   3     1061.05     1102.18     10.38 o 
  -4  -2   3       39.95       42.22      1.20 o 
  -3  -2   3     1908.18     1996.09     24.90 o 
  -2  -2   3      115.86      101.96      2.01 o 
  -1  -2   3       68.46       65.81      1.44 o 
   0  -2   3      220.11      220.36      3.02 o 
   1  -2   3      144.30      172.48      3.10 o 
   2  -2   3     1010.37     1025.25     15.07 o 
   3  -2   3      131.59      133.86      2.02 o 
   4  -2   3       43.93       50.06      1.34 o 
   5  -2   3        1.37        1.00      0.48 o 
   6  -2   3       87.55       84.56      3.24 o 
   7  -2   3       14.46       13.37      1.46 o 
   8  -2   3       34.42       33.84      2.56 o 
   9  -2   3       11.21       12.33      2.29 o 
  10  -2   3        3.02        3.22      2.26 o 
 -11  -1   3       54.22       58.36      3.09 o 
 -10  -1   3       36.39       38.33      2.45 o 
  -9  -1   3        5.06        3.90      1.15 o 
  -8  -1   3       66.89       67.42      2.72 o 
  -7  -1   3       10.47        9.18      0.70 o 
  -6  -1   3      184.21      199.05      2.52 o 
  -5  -1   3        0.95        0.89      0.37 o 
  -4  -1   3       55.19       55.38      1.05 o 
  -3  -1   3       18.41       21.71      0.83 o 
  -2  -1   3        0.47        0.65      0.40 o 
  -1  -1   3        2.43        2.63      0.33 o 
   0  -1   3        0.19        6.69      1.67 o 
   1  -1   3      163.31      160.26      1.98 o 
   2  -1   3        8.19        6.89      0.69 o 
   3  -1   3      198.58      223.74      3.99 o 
   4  -1   3        4.61        4.51      0.54 o 
   5  -1   3       10.93        7.52      0.73 o 
   6  -1   3        4.40        4.17      0.70 o 
   7  -1   3       25.75       21.20      1.28 o 
   8  -1   3        4.32        3.52      1.15 o 
   9  -1   3       15.34       13.49      1.36 o 
  10  -1   3        0.32       -0.50      1.70 o 
 -11   0   3       35.98       42.22      4.18 o 
 -10   0   3      168.40      165.01      6.83 o 
  -9   0   3        2.28        1.74      1.00 o 
  -8   0   3     1009.68      995.65     13.31 o 
  -7   0   3      241.99      251.46      4.98 o 
  -6   0   3      252.94      258.70      2.83 o 
  -5   0   3       51.19       50.31      1.47 o 
  -4   0   3       84.07       82.61      1.45 o 
  -3   0   3      605.43      653.70      9.69 o 
  -2   0   3       70.72       52.73      1.40 o 
  -1   0   3      440.76      441.98      5.22 o 
   0   0   3       86.01       77.98      1.29 o 
   1   0   3        3.17        2.40      1.20 o 
   2   0   3       70.78       71.67      1.82 o 
   3   0   3       14.65       16.35      1.36 o 
   4   0   3      340.99      326.00      5.31 o 
   5   0   3       65.05       62.05      2.96 o 
   6   0   3      483.39      471.82      7.58 o 
   7   0   3       34.01       30.44      1.29 o 
   8   0   3       26.51       22.92      1.46 o 
   9   0   3       14.49       17.37      1.79 o 
  10   0   3       22.92       22.28      2.89 o 
 -11   1   3       29.77       31.85      2.36 o 
 -10   1   3       15.85       15.12      1.74 o 
  -9   1   3        9.45        7.98      1.32 o 
  -8   1   3       27.47       30.90      2.11 o 
  -7   1   3       12.36       12.14      1.25 o 
  -6   1   3        2.13        1.87      0.62 o 
  -5   1   3        0.00        0.26      0.25 o 
  -4   1   3        0.00        0.00      0.53 o 
  -3   1   3       12.40       11.52      0.85 o 
  -2   1   3       11.27       13.16      1.08 o 
  -1   1   3       28.50       28.28      0.79 o 
   0   1   3        3.01        2.92      0.37 o 
   1   1   3     1185.48     1157.63     14.52 o 
   2   1   3       80.93       84.51      1.61 o 
   3   1   3      725.68      765.64      7.90 o 
   4   1   3      158.53      163.19      2.73 o 
   5   1   3       18.91       18.47      1.20 o 
   6   1   3      133.51      125.28      2.35 o 
   7   1   3       44.25       46.77      1.78 o 
   8   1   3      113.56      102.04      3.28 o 
   9   1   3       69.40       67.65      4.20 o 
 -11   2   3       79.85       89.67      3.65 o 
 -10   2   3        0.46       -0.38      1.19 o 
  -9   2   3        0.91        2.48      1.15 o 
  -8   2   3      192.82      211.18      4.77 o 
  -7   2   3      176.41      176.73      4.03 o 
  -6   2   3      392.92      361.98      5.95 o 
  -5   2   3       89.88       91.35      2.47 o 
  -4   2   3      214.59      212.14      4.90 o 
  -3   2   3        6.20        4.91      0.74 o 
  -2   2   3     1157.19     1131.45     11.42 o 
  -1   2   3      194.22      162.95      2.05 o 
   0   2   3        5.50        8.91      0.69 o 
   1   2   3      509.24      492.19      6.23 o 
   2   2   3       12.71       14.54      0.63 o 
   3   2   3       24.72       24.38      1.80 o 
   4   2   3      206.18      194.55      2.62 o 
   5   2   3      203.60      193.84      4.44 o 
   6   2   3      482.98      461.67      6.05 o 
   7   2   3      204.27      195.11      4.67 o 
   8   2   3       40.96       36.99      2.32 o 
   9   2   3       64.85       59.26      4.02 o 
 -11   3   3        3.17        1.94      2.87 o 
 -10   3   3        3.61        4.49      1.23 o 
  -9   3   3      103.00      108.20      3.56 o 
  -8   3   3        8.92        9.20      1.29 o 
  -7   3   3        8.40        6.29      1.54 o 
  -6   3   3        8.98       19.18      1.94 o 
  -5   3   3        2.02        1.27      0.63 o 
  -4   3   3        1.63        2.22      0.64 o 
  -3   3   3        5.71        8.94      0.56 o 
  -2   3   3       28.63       26.49      0.81 o 
  -1   3   3      352.20      369.40      3.94 o 
   0   3   3        7.40        6.97      0.90 o 
   1   3   3      293.98      290.17      4.70 o 
   2   3   3      121.30      109.72      2.61 o 
   3   3   3      254.75      239.76      2.80 o 
   4   3   3       58.07       56.34      1.30 o 
   5   3   3      155.10      153.96      2.79 o 
   6   3   3        4.95        4.73      1.14 o 
   7   3   3        9.92        7.47      1.38 o 
   8   3   3       17.89       15.04      1.85 o 
   9   3   3      134.82      142.24      8.92 o 
 -11   4   3       12.96       16.42      1.90 o 
 -10   4   3       38.97       36.42      2.40 o 
  -9   4   3        6.02        8.53      2.20 o 
  -8   4   3       74.41       75.68      5.61 o 
  -7   4   3       37.33       38.07      1.98 o 
  -6   4   3       82.03       78.56      2.60 o 
  -5   4   3        6.88        7.00      0.54 o 
  -4   4   3       63.39       65.64      1.42 o 
  -3   4   3      102.58       96.51      1.57 o 
  -2   4   3        6.27        1.95      0.49 o 
  -1   4   3       22.01       18.97      1.05 o 
   0   4   3      907.40      934.65     10.79 o 
   1   4   3      136.19      135.29      2.08 o 
   2   4   3     2576.99     2643.76     22.81 o 
   3   4   3       78.20       78.54      1.67 o 
   4   4   3       68.59       69.37      2.50 o 
   5   4   3      137.62      141.95      8.66 o 
   6   4   3      224.96      231.72      9.42 o 
   7   4   3        2.48        2.47      1.23 o 
   8   4   3       12.25       10.64      1.70 o 
   9   4   3        1.16        1.85      1.40 o 
 -11   5   3        0.30        0.87      1.21 o 
 -10   5   3       15.42       13.87      1.72 o 
  -9   5   3        8.82        7.98      1.42 o 
  -8   5   3       12.03       13.47      1.51 o 
  -7   5   3        0.00       -0.76      1.20 o 
  -6   5   3       21.61       22.39      1.56 o 
  -5   5   3        0.54        0.32      0.43 o 
  -4   5   3        0.03        0.21      0.57 o 
  -3   5   3       85.29       93.27      1.72 o 
  -2   5   3       74.07       74.83      1.61 o 
  -1   5   3      153.36      171.76      3.17 o 
   0   5   3       88.49       82.29      3.49 o 
   1   5   3      165.35      161.63      2.37 o 
   2   5   3       37.54       39.51      1.84 o 
   3   5   3       22.70       21.20      1.78 o 
   4   5   3      211.32      196.41      9.18 o 
   5   5   3      122.40      125.35      3.73 o 
   6   5   3       36.50       40.43      2.37 o 
   7   5   3       38.16       39.30      2.49 o 
   8   5   3        5.36        4.16      1.66 o 
 -10   6   3       38.02       32.91      2.38 o 
  -9   6   3        0.37        0.15      1.02 o 
  -8   6   3       28.15       27.39      2.72 o 
  -7   6   3       15.35       15.17      2.21 o 
  -6   6   3       49.89       43.30      2.39 o 
  -5   6   3        0.34       -1.39      0.93 o 
  -4   6   3       26.55       30.72      1.48 o 
  -3   6   3      277.81      288.21      5.79 o 
  -2   6   3        4.42        5.83      0.65 o 
  -1   6   3      206.64      200.90      7.22 o 
   0   6   3      213.75      207.37      3.98 o 
   1   6   3      231.08      224.61      4.36 o 
   2   6   3       18.40       17.93      1.45 o 
   3   6   3      253.79      258.20      6.72 o 
   4   6   3      403.67      388.72      6.95 o 
   5   6   3        7.90        8.04      1.40 o 
   6   6   3      205.83      208.74      5.27 o 
   7   6   3       55.14       54.15      4.06 o 
 -10   7   3       16.51       14.27      3.55 o 
  -9   7   3        1.46        0.94      1.10 o 
  -8   7   3       29.76       25.92      1.99 o 
  -7   7   3        0.14        1.44      1.37 o 
  -6   7   3        8.09        6.24      1.56 o 
  -5   7   3       24.30       22.32      2.24 o 
  -4   7   3       29.11       27.33      1.54 o 
  -3   7   3        3.51        1.80      0.76 o 
  -2   7   3       73.40       74.17      1.91 o 
  -1   7   3       47.41       45.52      1.88 o 
   0   7   3        2.44        1.39      0.83 o 
   1   7   3       20.43       18.15      2.19 o 
   2   7   3       38.17       37.97      2.11 o 
   3   7   3       37.75       36.72      2.14 o 
   4   7   3       43.87       43.90      2.43 o 
   5   7   3       15.93       16.16      1.81 o 
   6   7   3       22.06       20.09      2.06 o 
   7   7   3        8.73        7.86      1.75 o 
  -9   8   3       27.95       28.27      3.13 o 
  -8   8   3       84.04       74.91      4.42 o 
  -7   8   3       82.99       79.86      4.35 o 
  -6   8   3       37.17       32.00      2.91 o 
  -5   8   3       14.38        9.43      1.92 o 
  -4   8   3       11.30        9.44      1.15 o 
  -3   8   3        1.48        2.63      0.88 o 
  -2   8   3        4.90        4.88      1.36 o 
  -1   8   3      130.83      132.80      4.02 o 
   0   8   3       99.56      106.85      3.14 o 
   1   8   3      110.80      113.48      3.39 o 
   2   8   3      339.22      319.69      6.22 o 
   3   8   3        4.17        2.19      1.17 o 
   4   8   3      243.47      246.11      5.95 o 
   5   8   3       17.39       15.37      1.85 o 
   6   8   3        7.97       10.14      1.71 o 
  -9   9   3        2.22        1.60      1.95 o 
  -8   9   3        0.11        0.99      1.57 o 
  -7   9   3       19.73       15.98      2.54 o 
  -6   9   3        0.03       -1.44      1.38 o 
  -5   9   3       74.16       61.47      3.98 o 
  -4   9   3        8.89        8.50      1.24 o 
  -3   9   3       36.24       35.89      3.06 o 
  -2   9   3       76.37       75.55      2.22 o 
  -1   9   3       20.75       19.01      1.55 o 
   0   9   3        6.61        7.69      2.10 o 
   1   9   3      137.05      133.03      3.85 o 
   2   9   3      143.84      140.12      4.16 o 
   3   9   3       63.69       68.29      3.10 o 
   4   9   3      158.87      156.05      4.79 o 
   5   9   3        0.31        1.27      1.69 o 
  -8  10   3       11.76       15.82      2.81 o 
  -7  10   3       19.20       21.88      2.84 o 
  -6  10   3        1.80        0.72      1.79 o 
  -5  10   3       17.15       13.01      2.36 o 
  -4  10   3        0.03       -0.51      1.42 o 
  -3  10   3        3.60        3.12      1.16 o 
  -2  10   3       81.97       74.05      5.57 o 
  -1  10   3       28.60       29.69      1.97 o 
   0  10   3       98.75       95.36      3.40 o 
   1  10   3        0.11        0.93      1.07 o 
   2  10   3        3.94        4.60      1.35 o 
   3  10   3       20.29       18.47      2.94 o 
   4  10   3        4.03        5.61      1.66 o 
  -7  11   3        5.66        7.21      1.96 o 
  -6  11   3        0.72       -0.34      1.71 o 
  -5  11   3       21.12       24.76      3.17 o 
  -4  11   3        7.42        9.22      2.45 o 
  -3  11   3      136.10      146.49      9.84 o 
  -2  11   3        4.09        4.20      1.35 o 
  -1  11   3      157.76      154.77      5.79 o 
   0  11   3        8.36        8.31      1.69 o 
   1  11   3        1.56        0.51      1.24 o 
   2  11   3       18.35       17.20      2.61 o 
  -4  12   3       95.35       99.45      5.70 o 
  -3  12   3        0.11       -0.92      1.59 o 
  -2  12   3        0.05       -0.76      2.29 o 
  -1  12   3        0.10       -0.33      1.18 o 
   0  12   3        1.57        1.09      2.58 o 
  -2 -12   4        7.06        6.13      2.36 o 
  -1 -12   4       42.12       44.84      4.08 o 
   0 -12   4        0.11        0.23      1.68 o 
   1 -12   4        0.18       -0.63      1.72 o 
   2 -12   4        5.16        5.50      2.23 o 
   3 -12   4        4.18        7.48      2.39 o 
  -4 -11   4       59.54       56.29      4.66 o 
  -3 -11   4       46.56       38.68      3.71 o 
  -2 -11   4        4.95        2.51      1.81 o 
  -1 -11   4        1.33       -0.59      1.55 o 
   0 -11   4        3.33        2.44      1.84 o 
   1 -11   4        0.45       -0.72      1.50 o 
   2 -11   4        0.25        0.34      1.58 o 
   3 -11   4        3.08        3.88      1.94 o 
   4 -11   4        1.35        0.33      1.41 o 
   5 -11   4        0.75        0.23      1.36 o 
  -5 -10   4       12.26       14.32      2.92 o 
  -4 -10   4        1.37        0.67      1.80 o 
  -3 -10   4       16.09       14.65      2.48 o 
  -2 -10   4       58.48       58.44      4.14 o 
  -1 -10   4       20.14       17.56      2.56 o 
   0 -10   4       32.70       26.22      2.84 o 
   1 -10   4       16.73        9.40      2.13 o 
   2 -10   4        8.72        8.47      1.25 o 
   3 -10   4       99.62       99.04      2.89 o 
   4 -10   4        2.15        1.83      0.88 o 
   5 -10   4       13.72       17.61      1.59 o 
   6 -10   4        4.79        2.14      1.31 o 
  -7  -9   4       19.19       20.28      3.23 o 
  -6  -9   4      227.08      232.57      8.40 o 
  -5  -9   4        0.18       -1.29      1.73 o 
  -4  -9   4       63.67       58.99      4.08 o 
  -3  -9   4        2.07        1.32      1.53 o 
  -2  -9   4       36.83       37.43      3.18 o 
  -1  -9   4       23.85       20.51      2.53 o 
   0  -9   4        0.19        0.57      0.63 o 
   1  -9   4       24.02       19.59      1.28 o 
   2  -9   4       37.67       34.19      1.67 o 
   3  -9   4        3.24        3.47      0.91 o 
   4  -9   4        8.33        8.32      2.34 o 
   5  -9   4        8.72        8.41      1.48 o 
   6  -9   4        2.56        2.31      1.23 o 
   7  -9   4        2.07        3.33      1.36 o 
  -7  -8   4        4.09        5.45      2.46 o 
  -6  -8   4       17.53       20.41      2.95 o 
  -5  -8   4       18.44       13.08      2.55 o 
  -4  -8   4        0.14       -0.18      1.41 o 
  -3  -8   4       27.43       26.04      2.56 o 
  -2  -8   4        1.05        0.33      1.23 o 
  -1  -8   4      244.60      226.18      3.70 o 
   0  -8   4        7.84        4.30      0.78 o 
   1  -8   4       28.22       25.87      1.36 o 
   2  -8   4      179.80      168.20      3.40 o 
   3  -8   4       41.53       42.25      2.21 o 
   4  -8   4      130.60      131.73      3.96 o 
   5  -8   4       42.92       43.87      2.56 o 
   6  -8   4        1.63        0.26      0.96 o 
   7  -8   4       21.28       25.93      2.34 o 
   8  -8   4        0.25       -0.87      0.98 o 
  -8  -7   4        4.47        2.97      1.39 o 
  -7  -7   4        3.97        5.08      1.30 o 
  -6  -7   4       24.47       24.28      2.80 o 
  -5  -7   4       18.69       14.68      2.33 o 
  -4  -7   4       18.67       14.03      2.11 o 
  -3  -7   4        0.00        0.69      1.17 o 
  -2  -7   4       38.69       38.53      3.35 o 
  -1  -7   4       24.21       28.49      1.29 o 
   0  -7   4       26.08       33.81      1.40 o 
   1  -7   4        0.03        1.16      0.59 o 
   2  -7   4       23.75       26.19      1.65 o 
   3  -7   4        8.88        7.62      1.19 o 
   4  -7   4       13.84       12.43      1.41 o 
   5  -7   4        4.06        3.15      1.06 o 
   6  -7   4        0.10        0.16      0.93 o 
   7  -7   4        1.33        0.97      1.11 o 
   8  -7   4        7.19        7.93      1.70 o 
  -9  -6   4       11.21       12.22      2.74 o 
  -8  -6   4       81.56       84.37      3.15 o 
  -7  -6   4       65.62       69.41      2.75 o 
  -6  -6   4      206.54      203.56      4.52 o 
  -5  -6   4      292.45      322.86      8.47 o 
  -4  -6   4      130.17      130.28      3.03 o 
  -3  -6   4        6.41        8.42      0.91 o 
  -2  -6   4      141.72      147.29      3.21 o 
  -1  -6   4      218.55      233.07      3.54 o 
   0  -6   4      650.80      681.46      7.66 o 
   1  -6   4        0.43        2.79      0.73 o 
   2  -6   4       15.41       15.72      0.85 o 
   3  -6   4       15.58       18.32      1.46 o 
   4  -6   4     1159.98     1147.86     15.64 o 
   5  -6   4       35.50       39.30      2.27 o 
   6  -6   4      380.95      365.14      7.43 o 
   7  -6   4        2.85        1.23      2.59 o 
   8  -6   4       49.08       58.87      3.13 o 
   9  -6   4       28.60       30.99      3.78 o 
  -9  -5   4       14.04        9.42      2.41 o 
  -8  -5   4        0.09        0.16      1.11 o 
  -7  -5   4       32.58       34.29      1.96 o 
  -6  -5   4      186.21      188.41      5.00 o 
  -5  -5   4       54.44       55.51      2.06 o 
  -4  -5   4       18.11       20.85      1.29 o 
  -3  -5   4       33.55       34.48      1.49 o 
  -2  -5   4      307.36      313.87      5.00 o 
  -1  -5   4        2.78        1.06      0.49 o 
   0  -5   4        0.34        0.16      0.52 o 
   1  -5   4        0.07        0.64      0.53 o 
   2  -5   4        3.33        4.84      0.46 o 
   3  -5   4        1.40        0.49      0.63 o 
   4  -5   4        3.74        5.17      1.04 o 
   5  -5   4        0.14        0.62      0.80 o 
   6  -5   4      101.12       98.61      3.48 o 
   7  -5   4        0.25       -0.43      0.80 o 
   8  -5   4       38.29       35.97      2.56 o 
   9  -5   4        0.41       -0.18      1.16 o 
 -10  -4   4       17.51       20.14      3.16 o 
  -9  -4   4       28.05       29.32      3.28 o 
  -8  -4   4        0.96        2.59      1.62 o 
  -7  -4   4      100.17      105.14      4.01 o 
  -6  -4   4      124.45      128.19      3.06 o 
  -5  -4   4      272.90      294.08      7.11 o 
  -4  -4   4       76.34       78.37      2.20 o 
  -3  -4   4       10.33       13.27      0.98 o 
  -2  -4   4      136.26      152.13      3.45 o 
  -1  -4   4      273.52      273.82      4.48 o 
   0  -4   4        3.65        7.06      1.73 o 
   1  -4   4      597.06      676.98      9.21 o 
   2  -4   4      104.18      118.17      2.97 o 
   3  -4   4      741.70      756.33     11.15 o 
   4  -4   4      130.62      125.91      4.45 o 
   5  -4   4      993.57      991.88     13.92 o 
   6  -4   4      446.72      436.38      7.97 o 
   7  -4   4      108.25      105.27      3.71 o 
   8  -4   4       46.76       49.05      2.83 o 
   9  -4   4        1.98        0.55      1.13 o 
 -10  -3   4       14.36       13.05      2.70 o 
  -9  -3   4       60.47       62.46      2.96 o 
  -8  -3   4        0.02        0.42      0.86 o 
  -7  -3   4        1.05        0.40      0.47 o 
  -6  -3   4      168.08      161.11      6.44 o 
  -5  -3   4      215.01      226.06      3.46 o 
  -4  -3   4        1.47        1.45      0.56 o 
  -3  -3   4       48.81       53.45      1.37 o 
  -2  -3   4      356.22      377.41      4.31 o 
  -1  -3   4       50.27       56.79      1.31 o 
   0  -3   4        2.74        3.05      0.44 o 
   1  -3   4        0.13        0.33      0.51 o 
   2  -3   4        9.71       13.24      1.17 o 
   3  -3   4       29.65       33.41      1.63 o 
   4  -3   4       35.48       33.77      1.77 o 
   5  -3   4       88.20       86.15      2.92 o 
   6  -3   4      164.36      174.85      4.50 o 
   7  -3   4       11.57       11.33      1.49 o 
   8  -3   4        4.27        4.78      1.27 o 
   9  -3   4       12.46       15.75      1.99 o 
 -11  -2   4        6.05        6.61      1.57 o 
 -10  -2   4       99.34      105.68      3.88 o 
  -9  -2   4       43.29       41.03      2.40 o 
  -8  -2   4       58.74       60.75      2.61 o 
  -7  -2   4      120.73      118.57      2.07 o 
  -6  -2   4       49.72       54.49      1.33 o 
  -5  -2   4      244.98      281.37      7.26 o 
  -4  -2   4        3.09        2.86      0.80 o 
  -3  -2   4     1792.82     1925.89     23.01 o 
  -2  -2   4      278.14      323.64      3.71 o 
  -1  -2   4      564.53      539.53      5.28 o 
   0  -2   4      220.28      235.22      3.32 o 
   1  -2   4     1804.56     1919.65     22.11 o 
   2  -2   4      250.01      262.23      4.56 o 
   3  -2   4     1274.27     1360.64     12.78 o 
   4  -2   4       13.83       12.60      0.75 o 
   5  -2   4      136.55      129.88      3.53 o 
   6  -2   4        8.80        9.44      2.33 o 
   7  -2   4      317.97      327.22      6.68 o 
   8  -2   4        0.46        1.33      1.04 o 
   9  -2   4        4.32        5.19      1.39 o 
 -11  -1   4       15.36       17.13      2.03 o 
 -10  -1   4        1.89        2.44      1.20 o 
  -9  -1   4        0.02       -0.55      0.86 o 
  -8  -1   4      151.22      152.40      4.11 o 
  -7  -1   4      210.46      218.98      4.74 o 
  -6  -1   4      529.27      528.39      7.34 o 
  -5  -1   4      420.98      440.51      5.02 o 
  -4  -1   4       41.98       39.54      1.15 o 
  -3  -1   4       67.54       73.81      1.75 o 
  -2  -1   4       74.00       81.15      1.83 o 
  -1  -1   4       36.42       35.37      1.36 o 
   0  -1   4        0.11        0.07      0.22 o 
   1  -1   4        5.24        4.76      0.44 o 
   2  -1   4      353.20      408.28      6.08 o 
   3  -1   4        0.96        0.43      0.53 o 
   4  -1   4       28.03       24.57      1.45 o 
   5  -1   4       50.54       53.25      1.71 o 
   6  -1   4      370.80      371.49      6.77 o 
   7  -1   4       45.26       45.20      2.37 o 
   8  -1   4       28.96       28.98      2.12 o 
   9  -1   4        0.06       -1.09      0.83 o 
 -11   0   4        5.57        3.48      1.42 o 
 -10   0   4      169.89      179.22      5.31 o 
  -9   0   4        9.22       10.24      1.44 o 
  -8   0   4     1050.08     1107.46     20.54 o 
  -7   0   4        8.26        8.93      1.35 o 
  -6   0   4      211.19      195.40      3.20 o 
  -5   0   4        3.88       10.61      1.26 o 
  -4   0   4     2097.99     2323.00     20.02 o 
  -3   0   4       15.27       12.81      0.91 o 
  -2   0   4     3842.19     3879.18     39.18 o 
  -1   0   4       16.62       13.79      0.62 o 
   0   0   4      213.94      204.89      2.64 o 
   1   0   4      416.11      438.43      6.13 o 
   2   0   4      298.66      332.94      5.16 o 
   3   0   4       72.55       71.69      2.12 o 
   4   0   4       76.70       80.62      2.41 o 
   5   0   4      267.73      263.52      5.03 o 
   6   0   4       23.08       22.81      1.60 o 
   7   0   4      139.07      136.48      3.95 o 
   8   0   4        7.78        9.93      1.18 o 
   9   0   4        7.42        5.52      1.99 o 
 -11   1   4      200.50      207.86      5.67 o 
 -10   1   4       17.65       22.16      2.03 o 
  -9   1   4      122.35      129.89      6.60 o 
  -8   1   4       11.15        8.97      1.35 o 
  -7   1   4       41.47       41.19      2.09 o 
  -6   1   4        3.80        3.87      0.89 o 
  -5   1   4       36.15       40.33      1.74 o 
  -4   1   4       24.24       28.61      1.41 o 
  -3   1   4       92.36       96.84      2.26 o 
  -2   1   4       90.48       96.58      2.09 o 
  -1   1   4       41.38       41.47      1.93 o 
   0   1   4        9.67        9.08      0.58 o 
   1   1   4       53.23       53.64      1.34 o 
   2   1   4       62.11       69.53      1.60 o 
   3   1   4       89.86       95.99      2.21 o 
   4   1   4        0.04        0.10      0.45 o 
   5   1   4        0.22       -0.64      0.52 o 
   6   1   4        1.91        1.61      0.65 o 
   7   1   4       12.72       13.55      1.16 o 
   8   1   4      107.71       96.37      4.83 o 
   9   1   4       10.77        8.03      2.21 o 
 -11   2   4       26.16       33.83      2.51 o 
 -10   2   4       72.70       76.68      3.23 o 
  -9   2   4      278.86      270.74      5.90 o 
  -8   2   4        1.21        2.04      0.99 o 
  -7   2   4      694.03      683.15      9.82 o 
  -6   2   4      252.96      247.94      4.79 o 
  -5   2   4       65.72       60.61      2.10 o 
  -4   2   4       41.13       44.13      2.93 o 
  -3   2   4       46.68       43.77      0.93 o 
  -2   2   4      373.36      387.06      3.50 o 
  -1   2   4        9.41        7.02      0.54 o 
   0   2   4      104.48       98.74      1.75 o 
   1   2   4      386.32      398.19      7.18 o 
   2   2   4       68.58       72.05      1.71 o 
   3   2   4        0.30       -0.25      0.36 o 
   4   2   4        2.89        3.40      0.70 o 
   5   2   4      327.82      325.49      4.74 o 
   6   2   4        0.00       -0.01      0.44 o 
   7   2   4       93.76       85.77      5.20 o 
   8   2   4       10.96        9.20      2.16 o 
   9   2   4        0.52        1.77      1.85 o 
 -11   3   4       27.41       23.14      2.20 o 
 -10   3   4        1.13        1.25      1.85 o 
  -9   3   4        0.49        1.67      1.07 o 
  -8   3   4       14.90       14.61      1.51 o 
  -7   3   4        1.04        0.62      0.83 o 
  -6   3   4       54.79       56.58      4.57 o 
  -5   3   4        1.51        0.78      0.62 o 
  -4   3   4       47.82       42.27      1.72 o 
  -3   3   4       23.69       27.17      0.70 o 
  -2   3   4        6.71        7.76      0.53 o 
  -1   3   4       84.86       87.40      1.64 o 
   0   3   4       16.67       11.91      3.18 o 
   1   3   4       29.64       32.48      1.20 o 
   2   3   4      174.41      180.28      2.76 o 
   3   3   4        3.01        3.35      0.50 o 
   4   3   4        1.58        1.07      0.46 o 
   5   3   4       46.93       49.60      2.40 o 
   6   3   4       80.28       83.18      3.16 o 
   7   3   4       61.91       59.91      4.83 o 
   8   3   4        6.39        8.08      1.64 o 
 -11   4   4       32.24       36.66      2.59 o 
 -10   4   4       41.78       39.13      2.53 o 
  -9   4   4       18.84       20.42      1.82 o 
  -8   4   4        0.01       -0.16      0.84 o 
  -7   4   4      440.17      436.33      8.37 o 
  -6   4   4       75.26       72.61      2.55 o 
  -5   4   4      571.57      511.97      7.66 o 
  -4   4   4       74.37       84.73      1.63 o 
  -3   4   4      163.70      179.52      2.37 o 
  -2   4   4       82.08       83.58      1.62 o 
  -1   4   4      699.52      703.07      7.04 o 
   0   4   4        7.32        9.81      0.73 o 
   1   4   4      450.38      449.55      5.05 o 
   2   4   4       47.91       48.93      1.38 o 
   3   4   4       71.58       72.81      1.74 o 
   4   4   4      122.77      120.98      3.60 o 
   5   4   4       28.69       29.78      3.32 o 
   6   4   4        8.18       11.48      1.59 o 
   7   4   4       27.59       25.81      3.86 o 
   8   4   4       16.97       13.44      1.86 o 
 -11   5   4        9.55       13.64      1.84 o 
 -10   5   4        3.46        3.00      1.25 o 
  -9   5   4       16.12       16.73      1.78 o 
  -8   5   4        0.83        1.62      1.01 o 
  -7   5   4        4.23        4.31      1.10 o 
  -6   5   4       70.13       63.90      2.51 o 
  -5   5   4       10.79       12.01      1.24 o 
  -4   5   4        1.99        1.08      0.58 o 
  -3   5   4        3.66        2.71      0.61 o 
  -2   5   4       19.58       19.72      0.95 o 
  -1   5   4       36.26       36.46      1.27 o 
   0   5   4        1.30        0.66      0.48 o 
   1   5   4        8.14        9.36      0.68 o 
   2   5   4      143.22      142.55      3.48 o 
   3   5   4        6.22        4.10      1.39 o 
   4   5   4      669.36      670.34     18.41 o 
   5   5   4        0.17       -0.79      1.01 o 
   6   5   4      256.47      256.86      6.54 o 
   7   5   4        1.50        0.83      1.21 o 
   8   5   4       13.13       14.64      2.03 o 
 -10   6   4       83.15      101.73      3.94 o 
  -9   6   4       29.86       26.42      2.10 o 
  -8   6   4       58.34       57.80      2.71 o 
  -7   6   4       13.44       11.93      1.64 o 
  -6   6   4        2.43        4.96      1.10 o 
  -5   6   4       33.30       29.28      2.52 o 
  -4   6   4        0.39       -0.34      0.58 o 
  -3   6   4        4.23        2.20      0.53 o 
  -2   6   4       24.89       23.60      1.98 o 
  -1   6   4       15.36       14.29      1.13 o 
   0   6   4        2.22        2.21      0.58 o 
   1   6   4      278.92      276.34      5.12 o 
   2   6   4        1.22        1.61      1.62 o 
   3   6   4      219.61      226.63      5.00 o 
   4   6   4       73.86       67.69      2.92 o 
   5   6   4       12.00       15.55      1.86 o 
   6   6   4       39.42       34.05      2.40 o 
   7   6   4        8.40       10.27      3.30 o 
 -10   7   4        6.74        6.68      1.57 o 
  -9   7   4        6.43        4.29      2.07 o 
  -8   7   4        0.47       -0.21      0.99 o 
  -7   7   4       34.31       29.31      2.81 o 
  -6   7   4        1.23        1.55      1.34 o 
  -5   7   4       30.62       25.22      2.54 o 
  -4   7   4        1.21        1.09      0.73 o 
  -3   7   4        1.27        1.50      0.87 o 
  -2   7   4       14.79       15.95      1.03 o 
  -1   7   4       51.49       51.55      2.08 o 
   0   7   4       29.14       30.99      1.85 o 
   1   7   4       93.61       91.70      2.95 o 
   2   7   4      168.69      179.64      4.39 o 
   3   7   4        5.32        5.93      1.30 o 
   4   7   4        2.09        1.14      1.08 o 
   5   7   4      117.54      112.83      4.18 o 
   6   7   4        4.11        2.64      1.45 o 
  -9   8   4       15.35       13.74      2.65 o 
  -8   8   4        2.43       -0.54      1.53 o 
  -7   8   4        6.92        5.34      1.82 o 
  -6   8   4       32.36       28.68      2.96 o 
  -5   8   4       33.66       28.21      2.87 o 
  -4   8   4       14.74       10.52      2.03 o 
  -3   8   4        4.47        3.76      1.20 o 
  -2   8   4       66.55       72.27      2.74 o 
  -1   8   4       14.57       16.43      1.20 o 
   0   8   4        9.55        9.11      1.37 o 
   1   8   4      112.67      107.42      3.40 o 
   2   8   4      112.65      107.53      3.58 o 
   3   8   4       40.86       45.35      2.52 o 
   4   8   4       12.10       10.02      4.09 o 
   5   8   4      370.47      377.95      7.84 o 
  -9   9   4        2.04       -0.48      1.83 o 
  -8   9   4        0.05        1.45      1.84 o 
  -7   9   4       28.26       21.70      2.95 o 
  -6   9   4        3.09        3.14      1.79 o 
  -5   9   4        8.42        6.59      2.00 o 
  -4   9   4        0.23       -0.58      1.24 o 
  -3   9   4       24.29       25.94      1.90 o 
  -2   9   4        1.60        0.28      0.75 o 
  -1   9   4       33.62       35.08      2.33 o 
   0   9   4       29.09       27.67      1.91 o 
   1   9   4        0.83       -0.41      1.00 o 
   2   9   4        1.60        1.02      1.19 o 
   3   9   4        1.78        0.92      1.28 o 
   4   9   4       28.91       25.90      2.31 o 
  -8  10   4        2.62        1.90      1.89 o 
  -7  10   4       14.31       14.96      2.66 o 
  -6  10   4       63.16       63.12      4.33 o 
  -5  10   4        6.28        4.59      2.01 o 
  -4  10   4       36.40       34.61      3.45 o 
  -3  10   4        3.19        3.32      1.68 o 
  -2  10   4        1.86        0.91      0.84 o 
  -1  10   4        7.94        7.69      1.14 o 
   0  10   4       35.80       34.31      2.23 o 
   1  10   4       15.79       15.00      2.50 o 
   2  10   4       16.89       20.96      3.86 o 
   3  10   4      291.74      291.92      6.87 o 
  -6  11   4       10.95        6.13      2.28 o 
  -5  11   4        1.18       -0.09      1.88 o 
  -4  11   4       11.53       10.28      2.62 o 
  -3  11   4        3.57        1.66      1.93 o 
  -2  11   4        0.25       -0.17      1.18 o 
  -1  11   4       34.55       30.74      1.85 o 
   0  11   4        2.07       -0.30      1.26 o 
   1  11   4       10.50       10.21      1.72 o 
   2  11   4        2.51        1.36      1.35 o 
  -3  12   4        0.04        0.69      1.97 o 
  -2  12   4        0.12       -0.38      1.30 o 
  -1 -12   5       61.19       64.36      4.89 o 
   0 -12   5        3.91        2.25      2.21 o 
   1 -12   5       82.38      107.43      6.12 o 
   2 -12   5       33.07       47.92      4.25 o 
  -4 -11   5        6.47        4.34      2.36 o 
  -3 -11   5       23.21       25.25      3.30 o 
  -2 -11   5       25.76       27.76      3.21 o 
  -1 -11   5        8.52       11.66      2.48 o 
   0 -11   5        0.27       -0.17      1.75 o 
   1 -11   5        0.94        2.80      1.84 o 
   2 -11   5        0.29        0.79      1.74 o 
   3 -11   5        0.27        1.20      0.93 o 
   4 -11   5       10.46       13.62      1.50 o 
  -5 -10   5       23.98       16.02      2.98 o 
  -4 -10   5       82.44       86.45      5.19 o 
  -3 -10   5        9.06        8.29      2.25 o 
  -2 -10   5       69.10       64.85      4.38 o 
  -1 -10   5       31.73       29.61      3.18 o 
   0 -10   5       74.50       60.70      4.11 o 
   1 -10   5       16.82       11.61      1.48 o 
   2 -10   5        5.69        4.00      1.02 o 
   3 -10   5        5.50        5.57      1.09 o 
   4 -10   5       22.04       21.23      1.67 o 
   5 -10   5       15.51       13.17      1.83 o 
   6 -10   5       40.98       49.36      3.10 o 
  -6  -9   5        6.15        4.59      2.39 o 
  -5  -9   5        1.76        1.15      1.90 o 
  -4  -9   5       92.23       87.52      4.91 o 
  -3  -9   5        0.95        1.60      1.56 o 
  -2  -9   5       81.03       79.75      4.54 o 
  -1  -9   5        8.41        8.71      1.99 o 
   0  -9   5       76.37       64.00      2.15 o 
   1  -9   5       60.52       54.38      2.07 o 
   2  -9   5       37.67       33.75      1.94 o 
   3  -9   5        4.40        4.17      1.17 o 
   4  -9   5        2.49        1.49      0.98 o 
   5  -9   5        0.22       -0.65      0.93 o 
   6  -9   5        0.04        1.62      1.19 o 
   7  -9   5        0.41        0.86      1.22 o 
  -7  -8   5      190.45      201.59      7.80 o 
  -6  -8   5       13.35       11.42      2.52 o 
  -5  -8   5      487.22      468.99     11.77 o 
  -4  -8   5       46.22       49.36      3.57 o 
  -3  -8   5       32.66       31.69      2.89 o 
  -2  -8   5       56.93       54.03      3.49 o 
  -1  -8   5       46.72       43.68      2.60 o 
   0  -8   5       38.31       43.52      1.75 o 
   1  -8   5       16.64       13.33      1.15 o 
   2  -8   5        1.93        1.79      0.90 o 
   3  -8   5       48.99       40.14      2.34 o 
   4  -8   5      125.51      125.32      4.02 o 
   5  -8   5       17.25       18.17      2.33 o 
   6  -8   5       12.05       13.79      2.24 o 
   7  -8   5        1.16        0.95      1.08 o 
  -8  -7   5       56.89       59.87      4.61 o 
  -7  -7   5      188.98      198.87      7.21 o 
  -6  -7   5       17.32       17.82      2.50 o 
  -5  -7   5      380.33      378.93      9.86 o 
  -4  -7   5       96.73      100.19      4.62 o 
  -3  -7   5        0.03        0.90      0.87 o 
  -2  -7   5      133.07      131.94      3.32 o 
  -1  -7   5       52.71       53.21      1.79 o 
   0  -7   5        8.80        9.25      0.94 o 
   1  -7   5        5.99        7.18      1.08 o 
   2  -7   5       33.19       29.70      1.87 o 
   3  -7   5        5.54        2.87      0.99 o 
   4  -7   5        2.79        2.99      1.07 o 
   5  -7   5        2.60        3.59      1.14 o 
   6  -7   5        3.04        3.73      1.21 o 
   7  -7   5        0.05       -0.10      1.03 o 
   8  -7   5        2.40        4.58      1.47 o 
  -9  -6   5       19.43       18.16      3.00 o 
  -8  -6   5        1.10        2.29      1.83 o 
  -7  -6   5      235.13      240.45      5.49 o 
  -6  -6   5        9.47        4.50      1.77 o 
  -5  -6   5      172.92      165.35      5.80 o 
  -4  -6   5        0.12       -0.02      0.71 o 
  -3  -6   5        1.65        1.56      0.73 o 
  -2  -6   5       81.38       86.94      3.42 o 
  -1  -6   5       20.24       18.05      1.11 o 
   0  -6   5       43.62       41.18      1.83 o 
   1  -6   5       25.03       27.80      1.61 o 
   2  -6   5        0.15        0.83      0.67 o 
   3  -6   5      175.07      179.35      4.41 o 
   4  -6   5      166.29      161.58      4.36 o 
   5  -6   5      119.76      116.78      3.84 o 
   6  -6   5       55.43       53.83      2.78 o 
   7  -6   5        7.93        7.07      1.45 o 
   8  -6   5       49.42       53.14      3.96 o 
  -9  -5   5        3.78        4.84      2.23 o 
  -8  -5   5       53.91       58.15      4.21 o 
  -7  -5   5       24.15       22.27      1.82 o 
  -6  -5   5        7.13        6.86      0.96 o 
  -5  -5   5       11.31       11.80      1.18 o 
  -4  -5   5       17.26       15.29      2.67 o 
  -3  -5   5       33.17       37.35      1.66 o 
  -2  -5   5      212.69      202.86      4.24 o 
  -1  -5   5       26.21       26.73      1.50 o 
   0  -5   5       26.13       28.84      1.60 o 
   1  -5   5        1.21        0.10      0.68 o 
   2  -5   5        0.77        0.17      0.65 o 
   3  -5   5        3.15        1.96      1.49 o 
   4  -5   5        0.58        0.77      0.78 o 
   5  -5   5        3.23        2.49      0.98 o 
   6  -5   5       18.45       16.45      1.73 o 
   7  -5   5        0.93        0.15      1.65 o 
   8  -5   5       42.52       42.82      4.06 o 
   9  -5   5       13.65       18.41      5.44 o 
 -10  -4   5       12.73        8.45      2.53 o 
  -9  -4   5        0.46        1.70      1.69 o 
  -8  -4   5        0.59       -1.63      1.28 o 
  -7  -4   5      151.93      151.21      3.21 o 
  -6  -4   5       55.94       58.40      1.92 o 
  -5  -4   5      347.28      347.93      4.11 o 
  -4  -4   5        8.61        7.67      0.66 o 
  -3  -4   5      101.01       93.71      2.00 o 
  -2  -4   5       60.79       76.48      2.20 o 
  -1  -4   5      161.90      188.17      3.76 o 
   0  -4   5        1.30        1.14      0.41 o 
   1  -4   5      610.06      691.25      9.70 o 
   2  -4   5        9.66        6.94      0.94 o 
   3  -4   5        1.84        1.64      0.71 o 
   4  -4   5       25.33       29.12      1.82 o 
   5  -4   5      707.45      707.16     11.00 o 
   6  -4   5      189.68      179.52      4.82 o 
   7  -4   5      147.32      149.10      4.59 o 
   8  -4   5       91.41      102.90      4.62 o 
   9  -4   5       40.56       51.78      3.16 o 
 -10  -3   5        0.14        0.53      1.30 o 
  -9  -3   5       16.64       17.39      1.79 o 
  -8  -3   5       52.03       49.00      2.47 o 
  -7  -3   5       59.40       58.85      3.76 o 
  -6  -3   5      166.49      147.20      4.90 o 
  -5  -3   5      179.94      186.41      3.97 o 
  -4  -3   5        0.21       -0.43      0.44 o 
  -3  -3   5        9.93       10.98      0.65 o 
  -2  -3   5       97.72       97.15      1.80 o 
  -1  -3   5       65.58       69.75      1.26 o 
   0  -3   5        1.92        2.22      0.39 o 
   1  -3   5        5.91        7.09      0.88 o 
   2  -3   5        7.76       11.12      1.07 o 
   3  -3   5       25.54       27.21      2.82 o 
   4  -3   5       28.24       27.41      2.82 o 
   5  -3   5        4.14        5.31      1.07 o 
   6  -3   5       63.99       66.31      2.89 o 
   7  -3   5       81.03       75.60      5.40 o 
   8  -3   5        2.77        1.68      1.70 o 
   9  -3   5       70.52       76.94      3.65 o 
 -10  -2   5        4.44        5.39      1.38 o 
  -9  -2   5       35.98       44.61      5.58 o 
  -8  -2   5        0.65        0.51      0.88 o 
  -7  -2   5       27.11       28.18      1.82 o 
  -6  -2   5      264.89      281.94      4.02 o 
  -5  -2   5       59.10       53.42      2.10 o 
  -4  -2   5       28.33       30.96      1.14 o 
  -3  -2   5      274.32      277.95      3.51 o 
  -2  -2   5      176.01      221.39      2.94 o 
  -1  -2   5      497.14      549.75      5.50 o 
   0  -2   5      620.89      642.09      5.45 o 
   1  -2   5       36.59       46.77      3.03 o 
   2  -2   5      392.31      420.18      6.63 o 
   3  -2   5       78.61       83.55      2.58 o 
   4  -2   5      184.97      191.61      4.74 o 
   5  -2   5      100.93      100.28      3.18 o 
   6  -2   5      391.35      372.71      7.11 o 
   7  -2   5      350.79      373.06      7.43 o 
   8  -2   5       89.58       90.70      3.64 o 
   9  -2   5       59.15       63.26      3.22 o 
 -11  -1   5        2.32        3.23      1.33 o 
 -10  -1   5       49.86       55.02      2.91 o 
  -9  -1   5        4.41        3.67      1.15 o 
  -8  -1   5        6.72        5.53      1.21 o 
  -7  -1   5       57.40       57.34      2.49 o 
  -6  -1   5      189.14      190.42      4.17 o 
  -5  -1   5       91.09       92.71      2.70 o 
  -4  -1   5      238.88      262.91      3.42 o 
  -3  -1   5       20.73       23.06      1.40 o 
  -2  -1   5       28.44       31.46      1.05 o 
  -1  -1   5       15.70       16.54      0.73 o 
   0  -1   5      155.94      165.60      2.39 o 
   1  -1   5       88.44       89.54      1.57 o 
   2  -1   5        6.14        8.09      0.71 o 
   3  -1   5        8.46        9.40      1.00 o 
   4  -1   5       52.34       48.23      2.03 o 
   5  -1   5       21.53       23.92      1.65 o 
   6  -1   5      107.35      107.51      3.40 o 
   7  -1   5        0.18        1.23      0.92 o 
   8  -1   5       30.84       30.36      2.20 o 
   9  -1   5       16.41       14.13      1.50 o 
 -11   0   5        5.23        5.99      1.52 o 
 -10   0   5        0.50       -0.06      0.98 o 
  -9   0   5       22.96       20.94      1.87 o 
  -8   0   5      224.38      218.54      5.32 o 
  -7   0   5       87.61       89.73      4.20 o 
  -6   0   5      170.34      171.81      3.95 o 
  -5   0   5      175.20      192.69      3.16 o 
  -4   0   5      957.06     1073.90     13.89 o 
  -3   0   5      421.61      475.61      6.46 o 
  -2   0   5     1601.10     1736.89     18.56 o 
  -1   0   5      604.87      674.28      6.64 o 
   0   0   5      146.69      148.90      2.67 o 
   1   0   5        0.01        0.54      0.34 o 
   2   0   5     1016.37     1127.99     23.09 o 
   3   0   5        1.53        1.96      1.07 o 
   4   0   5      201.83      205.89      4.27 o 
   5   0   5       18.83       17.46      1.44 o 
   6   0   5      141.26      142.02      3.84 o 
   7   0   5       18.04       23.62      1.85 o 
   8   0   5       91.20       92.79      2.84 o 
   9   0   5        3.53        3.78      2.02 o 
 -11   1   5        0.01        0.57      1.34 o 
 -10   1   5      190.05      194.34      5.23 o 
  -9   1   5       23.77       22.89      1.92 o 
  -8   1   5       38.52       40.52      3.15 o 
  -7   1   5      347.83      347.60      6.35 o 
  -6   1   5       39.16       41.01      1.97 o 
  -5   1   5       65.06       63.09      2.19 o 
  -4   1   5        0.26        0.83      0.57 o 
  -3   1   5      296.02      306.92      4.80 o 
  -2   1   5        1.79        2.31      0.57 o 
  -1   1   5       35.98       37.59      1.39 o 
   0   1   5      180.48      182.30      3.15 o 
   1   1   5      107.24      117.58      2.69 o 
   2   1   5        1.44        5.18      1.08 o 
   3   1   5      115.26      126.16      2.97 o 
   4   1   5        4.62        4.19      0.83 o 
   5   1   5       28.27       29.83      2.35 o 
   6   1   5       72.91       74.52      2.22 o 
   7   1   5       21.66       25.55      4.52 o 
   8   1   5       13.18       17.27      2.61 o 
   9   1   5        7.88        4.42      2.18 o 
 -11   2   5        0.61        2.44      2.20 o 
 -10   2   5       15.83       16.42      2.63 o 
  -9   2   5      602.92      609.53      9.97 o 
  -8   2   5        4.09        1.55      1.67 o 
  -7   2   5     3283.71     3290.26     35.81 o 
  -6   2   5        7.97        9.86      1.19 o 
  -5   2   5      694.73      627.74      8.80 o 
  -4   2   5       44.03       58.51      2.01 o 
  -3   2   5     1449.91     1578.69     13.77 o 
  -2   2   5      159.64      159.21      2.33 o 
  -1   2   5     1022.83     1041.05      9.94 o 
   0   2   5      116.75      109.35      2.01 o 
   1   2   5      185.21      198.73      4.30 o 
   2   2   5      144.56      155.26      2.70 o 
   3   2   5      152.05      160.04      2.48 o 
   4   2   5        0.07        0.12      0.45 o 
   5   2   5        0.57        1.09      0.57 o 
   6   2   5       93.28       88.90      3.28 o 
   7   2   5       33.25       36.87      3.26 o 
   8   2   5       23.06       16.50      2.66 o 
 -11   3   5        5.89        6.99      1.61 o 
 -10   3   5      178.98      186.27      5.19 o 
  -9   3   5       72.57       72.18      5.23 o 
  -8   3   5        0.56        1.06      1.83 o 
  -7   3   5      184.59      179.44      4.40 o 
  -6   3   5      130.66      138.29      3.62 o 
  -5   3   5       26.20       22.95      1.49 o 
  -4   3   5       69.18       67.97      2.28 o 
  -3   3   5       13.57       14.58      0.69 o 
  -2   3   5      413.48      400.52      4.38 o 
  -1   3   5        1.01        0.89      0.44 o 
   0   3   5       81.41       83.99      1.55 o 
   1   3   5       17.88       17.83      1.26 o 
   2   3   5       48.39       49.21      1.50 o 
   3   3   5       55.61       56.50      1.46 o 
   4   3   5        0.27        0.04      0.51 o 
   5   3   5       87.94       83.43      3.06 o 
   6   3   5        8.48        7.69      4.36 o 
   7   3   5       11.90       10.89      1.72 o 
   8   3   5        0.51        0.95      1.84 o 
 -11   4   5        8.59        9.60      1.71 o 
 -10   4   5       16.89       19.40      1.97 o 
  -9   4   5       38.31       43.30      2.57 o 
  -8   4   5      170.08      178.28      6.66 o 
  -7   4   5        1.63        2.59      1.01 o 
  -6   4   5      542.76      507.87      8.08 o 
  -5   4   5      468.83      454.74      7.24 o 
  -4   4   5       62.28       60.96      1.40 o 
  -3   4   5      214.29      223.03      2.88 o 
  -2   4   5       54.56       50.95      1.35 o 
  -1   4   5       91.13       84.81      1.83 o 
   0   4   5        6.38        8.16      0.94 o 
   1   4   5        8.03       11.15      0.79 o 
   2   4   5       83.99       89.27      2.01 o 
   3   4   5       49.50       51.93      2.36 o 
   4   4   5       23.16       26.07      1.94 o 
   5   4   5        1.11        1.08      1.99 o 
   6   4   5       14.65       17.69      1.91 o 
   7   4   5        3.14        3.91      1.51 o 
 -10   5   5        1.59        0.61      1.14 o 
  -9   5   5        7.40        7.29      1.50 o 
  -8   5   5       41.98       42.47      4.37 o 
  -7   5   5        9.47       10.88      1.44 o 
  -6   5   5        3.63        2.08      0.88 o 
  -5   5   5      160.42      157.63      3.91 o 
  -4   5   5       24.78       28.88      1.24 o 
  -3   5   5      124.20      122.07      2.13 o 
  -2   5   5       34.28       36.67      1.26 o 
  -1   5   5        5.79        5.96      0.73 o 
   0   5   5       44.37       40.50      1.35 o 
   1   5   5        1.22        1.15      0.49 o 
   2   5   5       12.19       13.51      1.34 o 
   3   5   5        1.43        4.17      1.14 o 
   4   5   5        6.05        4.79      1.27 o 
   5   5   5       39.32       37.65      2.37 o 
   6   5   5       17.04       14.81      1.87 o 
   7   5   5        9.92       10.92      1.89 o 
 -10   6   5       56.11       71.57      3.41 o 
  -9   6   5        6.36        6.51      1.47 o 
  -8   6   5        1.25        2.00      1.32 o 
  -7   6   5        3.40        1.72      1.06 o 
  -6   6   5      289.49      285.28      5.85 o 
  -5   6   5       95.77       83.11      4.13 o 
  -4   6   5      212.00      195.34      6.28 o 
  -3   6   5       55.41       49.54      1.50 o 
  -2   6   5       24.48       23.90      1.37 o 
  -1   6   5       31.59       32.51      1.40 o 
   0   6   5      163.31      166.62      2.84 o 
   1   6   5       79.51       80.20      4.71 o 
   2   6   5       78.20       82.62      2.91 o 
   3   6   5       12.33       13.86      1.56 o 
   4   6   5       14.06       13.08      1.70 o 
   5   6   5      111.12      112.13      4.01 o 
   6   6   5       11.09       10.66      1.82 o 
 -10   7   5        9.18        9.42      1.79 o 
  -9   7   5        6.76        7.01      1.56 o 
  -8   7   5      150.49      138.05      4.31 o 
  -7   7   5       29.76       26.36      2.82 o 
  -6   7   5       89.14       75.74      4.32 o 
  -5   7   5      103.09       97.96      4.62 o 
  -4   7   5        3.70        8.43      1.81 o 
  -3   7   5        0.77        0.54      0.57 o 
  -2   7   5       11.44       13.45      1.01 o 
  -1   7   5       61.94       63.25      1.98 o 
   0   7   5        5.16        5.85      1.09 o 
   1   7   5       67.23       65.18      2.64 o 
   2   7   5        0.00        0.96      0.98 o 
   3   7   5       45.34       43.53      2.49 o 
   4   7   5       29.60       26.45      2.15 o 
   5   7   5      194.13      195.17      5.49 o 
   6   7   5       19.92       16.13      3.81 o 
  -9   8   5        9.09        6.25      2.40 o 
  -8   8   5        0.35       -0.08      1.66 o 
  -7   8   5        5.29        4.29      1.89 o 
  -6   8   5        2.21        1.46      1.72 o 
  -5   8   5        7.27        6.14      1.90 o 
  -4   8   5       14.19       11.45      2.09 o 
  -3   8   5       28.90       24.48      1.45 o 
  -2   8   5        1.60        0.69      0.70 o 
  -1   8   5       13.96       13.03      1.15 o 
   0   8   5        0.14        0.16      0.88 o 
   1   8   5        0.06       -0.73      0.93 o 
   2   8   5        5.72        6.57      1.38 o 
   3   8   5        6.34        6.24      1.48 o 
   4   8   5        8.73        7.81      1.70 o 
   5   8   5        6.98        5.18      1.69 o 
  -8   9   5        0.10        1.28      1.97 o 
  -7   9   5        0.18       -0.01      1.64 o 
  -6   9   5        6.80        6.62      2.11 o 
  -5   9   5       13.54       13.69      2.49 o 
  -4   9   5        7.48        3.30      1.67 o 
  -3   9   5        1.79        0.99      1.55 o 
  -2   9   5        0.23       -1.04      0.69 o 
  -1   9   5        5.56        7.26      1.11 o 
   0   9   5       50.96       48.42      2.48 o 
   1   9   5        9.99        8.80      1.51 o 
   2   9   5       50.09       53.34      2.84 o 
   3   9   5       17.65       14.31      1.94 o 
   4   9   5        6.36        7.43      2.82 o 
  -7  10   5        7.66       12.75      2.73 o 
  -6  10   5        4.21        6.23      2.32 o 
  -5  10   5       22.74       17.83      2.79 o 
  -4  10   5       24.17       25.28      3.13 o 
  -3  10   5       22.55       19.44      2.82 o 
  -2  10   5        8.47        7.52      1.12 o 
  -1  10   5        0.08        0.13      1.39 o 
   0  10   5       44.02       46.76      2.64 o 
   1  10   5       19.44       19.76      1.98 o 
   2  10   5       24.64       25.78      6.54 o 
  -5  11   5        0.33       -2.25      1.75 o 
  -4  11   5        1.52        2.10      1.92 o 
  -3  11   5        0.00       -1.84      1.62 o 
  -2  11   5       20.83       20.72      3.09 o 
  -1  11   5        4.88        6.48      1.26 o 
   0  11   5        4.48        4.86      1.21 o 
  -3 -11   6       12.69       10.30      2.59 o 
  -2 -11   6        0.85       -0.26      1.75 o 
  -1 -11   6       15.84       15.34      2.78 o 
   0 -11   6       12.28       10.17      2.51 o 
   1 -11   6      115.94      110.12      5.95 o 
   2 -11   6        0.15       -0.94      1.63 o 
   3 -11   6        4.29        2.50      1.38 o 
  -5 -10   6        8.01        7.52      2.46 o 
  -4 -10   6      110.95      117.81      6.03 o 
  -3 -10   6       55.61       48.81      4.08 o 
  -2 -10   6        0.10        1.63      1.77 o 
  -1 -10   6       11.40        6.03      2.08 o 
   0 -10   6      178.28      180.64      7.27 o 
   1 -10   6        0.01       -0.13      0.82 o 
   2 -10   6       60.58       65.91      2.55 o 
   3 -10   6        0.92        2.65      1.52 o 
   4 -10   6        0.00        1.05      1.14 o 
   5 -10   6        1.56        4.03      2.05 o 
  -6  -9   6        1.58       -1.60      1.95 o 
  -5  -9   6        8.65        4.85      2.14 o 
  -4  -9   6       71.29       68.81      4.50 o 
  -3  -9   6       34.89       36.42      3.37 o 
  -2  -9   6       39.17       36.86      3.23 o 
  -1  -9   6        3.56        4.62      1.88 o 
   0  -9   6        0.33       -0.37      0.74 o 
   1  -9   6      117.66      119.66      3.12 o 
   2  -9   6        0.81        2.90      0.96 o 
   3  -9   6       14.33       10.55      1.55 o 
   4  -9   6        0.00        1.06      1.01 o 
   5  -9   6        0.49        0.33      1.04 o 
   6  -9   6        0.02        0.37      1.13 o 
  -7  -8   6       13.05       10.50      1.86 o 
  -6  -8   6        2.93        2.93      1.95 o 
  -5  -8   6      283.52      280.23      8.73 o 
  -4  -8   6       72.74       64.89      4.12 o 
  -3  -8   6       93.47       97.48      4.84 o 
  -2  -8   6       21.08       20.04      2.40 o 
  -1  -8   6       62.56       58.19      2.11 o 
   0  -8   6        3.70        2.52      0.80 o 
   1  -8   6       76.31       64.71      2.69 o 
   2  -8   6       57.79       48.59      6.30 o 
   3  -8   6       14.72       10.28      1.51 o 
   4  -8   6       84.24       85.40      3.43 o 
   5  -8   6       11.17       11.40      1.69 o 
   6  -8   6       57.74       51.56      3.03 o 
   7  -8   6       31.15       37.16      2.82 o 
  -8  -7   6        8.33        9.59      2.56 o 
  -7  -7   6       46.11       45.23      2.74 o 
  -6  -7   6        2.40        1.95      1.78 o 
  -5  -7   6       71.10       69.56      4.06 o 
  -4  -7   6        0.98        1.40      1.52 o 
  -3  -7   6       31.22       26.33      2.97 o 
  -2  -7   6        1.49       -0.20      0.74 o 
  -1  -7   6       25.08       24.66      1.49 o 
   0  -7   6        8.75       10.84      1.29 o 
   1  -7   6       90.83       85.49      2.98 o 
   2  -7   6        5.51        5.53      1.15 o 
   3  -7   6        1.24        0.56      1.46 o 
   4  -7   6        0.91        0.40      0.94 o 
   5  -7   6        2.48        2.30      1.34 o 
   6  -7   6        1.94        2.72      1.16 o 
   7  -7   6        1.87        3.08      1.29 o 
  -9  -6   6        0.47       -2.61      1.74 o 
  -8  -6   6        0.03       -0.09      1.58 o 
  -7  -6   6        0.56        1.47      1.17 o 
  -6  -6   6      509.00      526.76      8.59 o 
  -5  -6   6      140.60      144.18      3.30 o 
  -4  -6   6      849.13      861.27     11.57 o 
  -3  -6   6      680.61      692.93      9.76 o 
  -2  -6   6      394.74      381.07     14.48 o 
  -1  -6   6       70.78       74.07      2.33 o 
   0  -6   6      240.99      215.48      4.64 o 
   1  -6   6      138.14      129.16      3.59 o 
   2  -6   6       14.77       14.78      1.49 o 
   3  -6   6        2.43        1.03      0.81 o 
   4  -6   6       74.30       69.91      2.99 o 
   5  -6   6       52.46       55.38      2.82 o 
   6  -6   6       44.45       47.39      2.73 o 
   7  -6   6       12.03       13.20      2.67 o 
   8  -6   6        5.25        7.07      1.67 o 
  -9  -5   6        5.86        6.20      2.25 o 
  -8  -5   6        0.26       -1.72      1.43 o 
  -7  -5   6        1.38        0.60      1.53 o 
  -6  -5   6      245.27      248.89      4.37 o 
  -5  -5   6       13.15       14.94      1.13 o 
  -4  -5   6      323.79      326.83      4.62 o 
  -3  -5   6      398.51      389.75      5.06 o 
  -2  -5   6       19.23       19.49      1.06 o 
  -1  -5   6      188.20      181.82      2.97 o 
   0  -5   6        0.85        0.13      0.68 o 
   1  -5   6        0.59       -0.46      0.69 o 
   2  -5   6        0.13        0.06      0.70 o 
   3  -5   6        5.98        5.71      1.11 o 
   4  -5   6        1.87        1.34      0.88 o 
   5  -5   6        1.41        1.32      0.99 o 
   6  -5   6        5.36        5.46      1.32 o 
   7  -5   6       14.58       14.34      1.91 o 
   8  -5   6        0.72        0.55      1.27 o 
 -10  -4   6        0.33       -0.99      1.67 o 
  -9  -4   6        8.56        6.70      2.16 o 
  -8  -4   6       61.18       55.66      2.98 o 
  -7  -4   6       20.49       17.90      2.19 o 
  -6  -4   6      319.17      328.73      4.82 o 
  -5  -4   6        2.43        2.95      0.64 o 
  -4  -4   6        1.87        1.53      0.53 o 
  -3  -4   6       11.13       11.36      0.73 o 
  -2  -4   6       90.10       94.84      1.91 o 
  -1  -4   6       55.44       56.69      1.84 o 
   0  -4   6      298.58      292.64      3.72 o 
   1  -4   6       68.75       64.34      2.37 o 
   2  -4   6       81.76       85.96      2.82 o 
   3  -4   6        1.36        2.69      0.89 o 
   4  -4   6       74.86       68.41      2.75 o 
   5  -4   6      187.81      175.76      4.74 o 
   6  -4   6       49.72       46.25      2.59 o 
   7  -4   6       30.14       29.29      2.69 o 
   8  -4   6       15.13       15.39      2.01 o 
 -10  -3   6       40.33       39.93      2.69 o 
  -9  -3   6       28.58       28.12      2.16 o 
  -8  -3   6        2.34        2.61      1.46 o 
  -7  -3   6       57.62       59.22      2.57 o 
  -6  -3   6        1.69        1.40      0.67 o 
  -5  -3   6       55.09       56.61      2.21 o 
  -4  -3   6        8.20        7.86      0.67 o 
  -3  -3   6       54.34       52.71      2.31 o 
  -2  -3   6        1.44        1.40      0.42 o 
  -1  -3   6        3.76        3.62      0.45 o 
   0  -3   6        5.27        6.09      0.75 o 
   1  -3   6       14.97       14.47      1.24 o 
   2  -3   6        0.20        0.41      0.62 o 
   3  -3   6        2.11        1.45      1.01 o 
   4  -3   6        4.30        4.81      1.03 o 
   5  -3   6       15.22       12.13      3.09 o 
   6  -3   6       10.43       10.57      1.49 o 
   7  -3   6       85.61       98.84      3.79 o 
   8  -3   6        0.10        0.86      1.15 o 
 -10  -2   6       81.54       87.66      5.64 o 
  -9  -2   6        0.00        0.57      1.38 o 
  -8  -2   6        2.20        1.77      0.97 o 
  -7  -2   6        4.48        5.37      1.11 o 
  -6  -2   6       95.54       98.40      3.03 o 
  -5  -2   6        0.12       -0.71      0.47 o 
  -4  -2   6        5.20        6.74      0.75 o 
  -3  -2   6       16.10       17.68      1.07 o 
  -2  -2   6       10.24       18.66      1.26 o 
  -1  -2   6        1.19        2.14      0.47 o 
   0  -2   6      120.79      153.53      1.89 o 
   1  -2   6       19.09       17.47      1.32 o 
   2  -2   6      627.79      675.23     17.14 o 
   3  -2   6       47.94       45.83      2.11 o 
   4  -2   6        0.60       -0.59      0.59 o 
   5  -2   6        8.98        8.47      1.28 o 
   6  -2   6      186.07      186.19      8.99 o 
   7  -2   6      193.28      192.65      5.21 o 
   8  -2   6        1.11        0.97      1.10 o 
 -11  -1   6        6.91        7.61      1.61 o 
 -10  -1   6       13.15       12.53      3.16 o 
  -9  -1   6        0.04       -0.56      0.83 o 
  -8  -1   6        0.66       -0.84      0.89 o 
  -7  -1   6      275.41      271.61      5.55 o 
  -6  -1   6        4.36        2.48      0.96 o 
  -5  -1   6      123.60      121.41      2.25 o 
  -4  -1   6        1.28        2.00      0.51 o 
  -3  -1   6        0.05       -0.27      0.51 o 
  -2  -1   6       19.56       23.06      0.98 o 
  -1  -1   6      251.90      256.22      3.22 o 
   0  -1   6        3.65        3.90      0.54 o 
   1  -1   6       73.38       64.77      1.58 o 
   2  -1   6        3.83        3.98      0.50 o 
   3  -1   6        0.04       -0.21      0.72 o 
   4  -1   6       42.42       43.46      2.09 o 
   5  -1   6       30.28       34.81      1.98 o 
   6  -1   6       21.26       20.95      1.75 o 
   7  -1   6       30.02       30.58      4.57 o 
   8  -1   6       10.84       15.17      1.82 o 
 -11   0   6        5.40        5.81      1.53 o 
 -10   0   6       27.07       30.14      2.29 o 
  -9   0   6       13.91       13.68      1.63 o 
  -8   0   6       90.27       90.58      3.28 o 
  -7   0   6        3.80        4.15      1.05 o 
  -6   0   6      291.36      273.58      5.28 o 
  -5   0   6       58.60       64.37      2.28 o 
  -4   0   6        4.72        3.99      0.76 o 
  -3   0   6       10.75       13.72      1.03 o 
  -2   0   6      221.88      239.18      3.67 o 
  -1   0   6        0.67        0.35      0.44 o 
   0   0   6      150.60      177.15      3.16 o 
   1   0   6      321.64      331.47      4.18 o 
   2   0   6        0.19        0.22      0.45 o 
   3   0   6      106.18      101.58      2.92 o 
   4   0   6       27.73       34.04      1.84 o 
   5   0   6       99.45      108.32      3.33 o 
   6   0   6       69.00       70.39      2.83 o 
   7   0   6      122.17      126.88      3.97 o 
   8   0   6      205.90      231.90      8.05 o 
 -11   1   6       42.00       45.87      5.57 o 
 -10   1   6       12.03        8.85      2.54 o 
  -9   1   6       68.26       68.14      3.02 o 
  -8   1   6       44.03       45.03      2.43 o 
  -7   1   6        4.56        4.09      1.09 o 
  -6   1   6       70.29       69.28      2.57 o 
  -5   1   6        7.16        6.96      1.01 o 
  -4   1   6       34.20       35.18      1.67 o 
  -3   1   6      135.92      132.91      2.96 o 
  -2   1   6       27.02       26.53      1.28 o 
  -1   1   6        9.13        9.05      1.07 o 
   0   1   6       73.10       76.43      2.03 o 
   1   1   6      137.85      137.61      2.85 o 
   2   1   6       52.57       54.64      2.08 o 
   3   1   6       47.42       52.48      2.09 o 
   4   1   6       24.85       27.05      2.86 o 
   5   1   6       31.31       31.33      1.84 o 
   6   1   6        2.97        2.50      0.82 o 
   7   1   6      167.40      182.94      6.91 o 
   8   1   6        6.35        5.86      2.18 o 
 -11   2   6       44.92       42.42      3.92 o 
 -10   2   6        3.64        4.33      2.00 o 
  -9   2   6        4.26        4.79      1.26 o 
  -8   2   6      120.84      120.42      3.78 o 
  -7   2   6       81.93       84.26      3.04 o 
  -6   2   6      560.47      573.60      8.74 o 
  -5   2   6        5.97        6.49      1.05 o 
  -4   2   6      161.80      166.67      2.38 o 
  -3   2   6      809.29      868.78      8.33 o 
  -2   2   6       38.00       49.19      2.54 o 
  -1   2   6      238.49      258.84      4.41 o 
   0   2   6       24.96       30.04      1.17 o 
   1   2   6       19.28       22.81      1.07 o 
   2   2   6        0.88        0.89      0.71 o 
   3   2   6      181.96      192.54      2.96 o 
   4   2   6       10.24       10.17      0.89 o 
   5   2   6       35.45       31.14      1.52 o 
   6   2   6       80.72       85.65      4.61 o 
   7   2   6       38.47       37.40      3.50 o 
   8   2   6       50.72       51.15      4.17 o 
 -11   3   6       35.50       38.13      5.66 o 
 -10   3   6        4.79        4.46      1.34 o 
  -9   3   6       51.62       51.65      2.77 o 
  -8   3   6      172.47      166.60      4.56 o 
  -7   3   6        6.89        6.44      1.21 o 
  -6   3   6      305.94      305.25      5.86 o 
  -5   3   6      200.07      192.31      4.95 o 
  -4   3   6        3.54        2.68      1.17 o 
  -3   3   6      420.16      396.58      4.61 o 
  -2   3   6       97.33       98.77      1.90 o 
  -1   3   6       12.19       15.15      0.77 o 
   0   3   6       43.38       43.06      2.00 o 
   1   3   6       28.18       28.81      1.24 o 
   2   3   6      104.62       92.33      9.78 o 
   3   3   6        0.65        0.24      0.48 o 
   4   3   6       25.03       24.15      1.80 o 
   5   3   6        4.02        3.70      1.38 o 
   6   3   6       11.21       12.80      1.83 o 
   7   3   6        9.12        5.97      2.20 o 
 -10   4   6       50.95       59.06      4.11 o 
  -9   4   6        0.02       -0.32      0.94 o 
  -8   4   6      807.56      798.00     15.32 o 
  -7   4   6       31.03       32.95      2.13 o 
  -6   4   6     2239.47     2095.54     34.32 o 
  -5   4   6      377.08      362.20      9.38 o 
  -4   4   6       66.06       55.30      2.27 o 
  -3   4   6      118.66      124.99      2.13 o 
  -2   4   6      372.41      394.94      4.70 o 
  -1   4   6      174.83      171.41      2.47 o 
   0   4   6      103.80      115.35      2.24 o 
   1   4   6       62.41       60.23      1.72 o 
   2   4   6       89.42       98.01      2.27 o 
   3   4   6       17.19       18.42      2.02 o 
   4   4   6       64.16       70.33      2.97 o 
   5   4   6        3.32        0.47      1.18 o 
   6   4   6        2.61        3.02      1.99 o 
   7   4   6        0.38       -1.13      1.29 o 
 -10   5   6        7.26        8.69      1.71 o 
  -9   5   6        1.28        1.41      1.13 o 
  -8   5   6        9.31       10.29      1.56 o 
  -7   5   6      481.17      470.17      8.25 o 
  -6   5   6       36.52       32.08      2.03 o 
  -5   5   6      220.50      218.86      4.89 o 
  -4   5   6       29.80       28.60      2.47 o 
  -3   5   6       37.77       41.54      1.76 o 
  -2   5   6       49.36       52.30      1.57 o 
  -1   5   6       59.02       58.71      1.48 o 
   0   5   6        4.42        3.47      0.76 o 
   1   5   6       65.73       68.11      1.94 o 
   2   5   6        0.11       -0.46      0.80 o 
   3   5   6        1.74        1.71      1.01 o 
   4   5   6       51.43       46.90      2.55 o 
   5   5   6       21.34       17.40      1.97 o 
   6   5   6       22.82       25.68      2.29 o 
 -10   6   6        5.92        5.20      1.53 o 
  -9   6   6       60.13       64.18      3.21 o 
  -8   6   6      106.44      109.28      3.85 o 
  -7   6   6       83.22       84.06      3.28 o 
  -6   6   6       89.17       86.82      4.51 o 
  -5   6   6      222.27      207.96      6.90 o 
  -4   6   6     1009.53      959.55     18.42 o 
  -3   6   6        6.65        5.58      0.86 o 
  -2   6   6      148.09      140.64      2.71 o 
  -1   6   6       94.62       92.86      1.94 o 
   0   6   6        9.10        7.99      1.09 o 
   1   6   6        0.68        0.24      0.92 o 
   2   6   6        5.71        5.05      1.32 o 
   3   6   6        0.40       -1.23      0.93 o 
   4   6   6        0.78        1.00      1.21 o 
   5   6   6       25.82       23.86      2.24 o 
   6   6   6        1.09       -1.07      1.84 o 
  -9   7   6       21.40       18.18      2.01 o 
  -8   7   6        2.61        4.24      1.86 o 
  -7   7   6       67.15       64.66      4.29 o 
  -6   7   6       76.35       74.72      4.36 o 
  -5   7   6       26.91       28.76      2.88 o 
  -4   7   6      186.44      190.59      6.67 o 
  -3   7   6       18.51       22.90      1.51 o 
  -2   7   6       46.86       47.53      1.73 o 
  -1   7   6       61.31       59.54      2.33 o 
   0   7   6        0.01       -0.11      0.69 o 
   1   7   6        7.79        8.46      1.34 o 
   2   7   6        2.49        1.45      1.12 o 
   3   7   6        0.08        0.31      1.16 o 
   4   7   6        3.61        3.26      2.36 o 
   5   7   6        0.56        0.66      1.30 o 
  -9   8   6       56.95       71.03      5.00 o 
  -8   8   6       74.05       70.13      4.84 o 
  -7   8   6        5.96        8.13      2.34 o 
  -6   8   6       23.23       19.91      2.73 o 
  -5   8   6      107.67      118.64      5.62 o 
  -4   8   6      163.86      139.58      5.94 o 
  -3   8   6       97.50       87.90      4.75 o 
  -2   8   6       10.92        9.55      1.05 o 
  -1   8   6        1.26        1.05      0.83 o 
   0   8   6       20.48       20.00      1.45 o 
   1   8   6       11.55       11.84      2.12 o 
   2   8   6       22.88       20.97      2.00 o 
   3   8   6        0.13       -0.18      1.15 o 
   4   8   6       21.34       22.72      2.34 o 
  -8   9   6        0.86        4.65      2.19 o 
  -7   9   6       68.64       56.31      4.31 o 
  -6   9   6       18.62       13.76      2.69 o 
  -5   9   6        5.42        5.24      2.10 o 
  -4   9   6       63.14       70.71      4.61 o 
  -3   9   6        0.75        0.96      1.54 o 
  -2   9   6        3.40        4.33      1.00 o 
  -1   9   6        2.17        1.61      0.91 o 
   0   9   6       29.62       30.70      1.82 o 
   1   9   6       13.98       12.58      1.73 o 
   2   9   6       18.60       17.14      2.59 o 
   3   9   6        2.36        0.56      1.28 o 
  -6  10   6       13.70       16.46      2.98 o 
  -5  10   6        3.14        2.63      2.11 o 
  -4  10   6        0.65        1.23      1.75 o 
  -3  10   6        0.00        3.21      1.92 o 
  -2  10   6       11.92        9.07      2.43 o 
  -1  10   6        0.83       -0.84      0.94 o 
   0  10   6       25.92       26.22      1.81 o 
   1  10   6        0.28       -0.65      1.23 o 
  -4  11   6        3.31        3.78      2.18 o 
  -3  11   6        0.67       -0.21      1.83 o 
  -2  11   6        0.14        0.07      1.90 o 
  -2 -11   7       23.88       25.39      3.37 o 
  -1 -11   7        0.96       -1.15      1.66 o 
   0 -11   7        0.34       -2.02      1.57 o 
   1 -11   7        2.54        4.99      2.38 o 
   2 -11   7        4.73        3.47      1.43 o 
  -4 -10   7        1.24       -1.63      1.74 o 
  -3 -10   7       57.35       61.38      4.58 o 
  -2 -10   7       21.07       22.24      2.93 o 
  -1 -10   7        3.50        1.33      1.84 o 
   0 -10   7       16.87       12.08      2.53 o 
   1 -10   7       36.15       40.07      2.12 o 
   2 -10   7        1.46        2.94      1.12 o 
   3 -10   7       28.74       34.50      2.59 o 
   4 -10   7        8.75       15.75      2.69 o 
  -6  -9   7        0.32       -0.60      1.67 o 
  -5  -9   7       60.35       60.08      4.40 o 
  -4  -9   7       30.94       31.38      3.28 o 
  -3  -9   7       70.09       71.90      4.59 o 
  -2  -9   7        1.90        0.17      1.52 o 
  -1  -9   7       14.50       15.27      1.61 o 
   0  -9   7      227.38      240.37      4.67 o 
   1  -9   7        9.67        6.92      1.26 o 
   2  -9   7      146.43      144.56      4.51 o 
   3  -9   7        3.79        6.56      1.48 o 
   4  -9   7        0.13        1.65      1.30 o 
   5  -9   7        0.51        0.27      1.61 o 
  -7  -8   7        1.24        2.73      1.92 o 
  -6  -8   7       37.61       35.59      8.54 o 
  -5  -8   7      191.10      206.74      5.13 o 
  -4  -8   7        0.02       -0.15      1.47 o 
  -3  -8   7      194.42      188.51      6.90 o 
  -2  -8   7       29.60       27.31      1.89 o 
  -1  -8   7      186.60      165.63      4.36 o 
   0  -8   7        8.73        8.39      1.18 o 
   1  -8   7      473.57      416.81      7.84 o 
   2  -8   7       23.14       19.59      4.59 o 
   3  -8   7        0.38        0.46      0.94 o 
   4  -8   7        4.75        7.43      1.82 o 
   5  -8   7       10.63        6.27      1.54 o 
   6  -8   7        3.37        3.85      1.45 o 
  -8  -7   7        5.71        3.69      2.24 o 
  -7  -7   7        8.08        8.81      2.41 o 
  -6  -7   7       31.84       34.08      2.51 o 
  -5  -7   7       16.24       13.43      1.62 o 
  -4  -7   7       52.04       56.49      2.57 o 
  -3  -7   7      233.37      238.96      4.05 o 
  -2  -7   7       79.46       75.76      6.12 o 
  -1  -7   7       95.14       92.51      3.25 o 
   0  -7   7       50.04       63.54      2.77 o 
   1  -7   7        2.27        2.02      1.01 o 
   2  -7   7       20.85       21.41      4.15 o 
   3  -7   7        1.25        0.94      1.10 o 
   4  -7   7        2.64        2.76      1.12 o 
   5  -7   7        0.15        1.01      1.60 o 
   6  -7   7        7.46        9.66      1.68 o 
  -8  -6   7       43.33       42.68      3.92 o 
  -7  -6   7       12.75       13.45      2.41 o 
  -6  -6   7       12.78       12.73      2.03 o 
  -5  -6   7       10.58       10.37      1.42 o 
  -4  -6   7      392.87      408.20      5.61 o 
  -3  -6   7      319.72      317.70      4.66 o 
  -2  -6   7       47.59       49.32      1.70 o 
  -1  -6   7      578.31      562.41     12.20 o 
   0  -6   7      322.58      306.48      6.11 o 
   1  -6   7       53.15       62.05      2.66 o 
   2  -6   7      184.28      162.48      4.39 o 
   3  -6   7       79.28       73.20      3.06 o 
   4  -6   7        1.21        0.74      0.92 o 
   5  -6   7       34.50       34.29      2.42 o 
   6  -6   7        0.95        0.95      2.11 o 
   7  -6   7       15.33       19.76      2.19 o 
  -9  -5   7        0.03       -0.47      1.57 o 
  -8  -5   7        1.61        2.37      1.82 o 
  -7  -5   7       16.76       17.60      2.58 o 
  -6  -5   7       65.95       68.27      2.19 o 
  -5  -5   7        6.74        5.50      0.93 o 
  -4  -5   7      299.63      290.32      4.92 o 
  -3  -5   7      140.63      135.93      2.75 o 
  -2  -5   7       54.99       53.46      2.32 o 
  -1  -5   7       70.76       77.34      3.69 o 
   0  -5   7       13.29       10.91      1.33 o 
   1  -5   7        3.25        1.95      0.92 o 
   2  -5   7       46.45       38.98      2.21 o 
   3  -5   7        5.00        4.31      1.12 o 
   4  -5   7      101.45       86.02      3.32 o 
   5  -5   7       11.55       12.22      1.64 o 
   6  -5   7       12.77       10.71      1.67 o 
   7  -5   7        3.91        3.31      2.12 o 
  -9  -4   7       75.89       75.73      4.11 o 
  -8  -4   7       60.96       54.85      2.79 o 
  -7  -4   7        8.00        7.03      1.08 o 
  -6  -4   7       18.87       14.97      1.20 o 
  -5  -4   7       77.04       81.85      1.90 o 
  -4  -4   7      335.04      329.91      4.17 o 
  -3  -4   7      398.49      391.08      4.33 o 
  -2  -4   7     1535.89     1514.47     13.97 o 
  -1  -4   7      891.30      864.90     10.57 o 
   0  -4   7      413.63      403.03      7.02 o 
   1  -4   7      477.09      456.94      8.40 o 
   2  -4   7       29.35       26.45      2.35 o 
   3  -4   7       13.43       17.33      1.63 o 
   4  -4   7       15.51       13.33      1.54 o 
   5  -4   7       32.89       24.89      2.23 o 
   6  -4   7        8.25        8.59      1.53 o 
   7  -4   7       40.00       40.51      4.32 o 
 -10  -3   7        0.04        0.17      1.07 o 
  -9  -3   7       68.21       62.69      3.10 o 
  -8  -3   7        3.09        3.11      1.09 o 
  -7  -3   7       50.45       47.05      2.38 o 
  -6  -3   7       15.16       13.25      1.54 o 
  -5  -3   7       26.23       21.08      2.07 o 
  -4  -3   7        3.15        2.71      0.57 o 
  -3  -3   7       46.30       45.89      1.49 o 
  -2  -3   7        0.28       -0.15      0.41 o 
  -1  -3   7        2.09        1.81      0.42 o 
   0  -3   7       78.84       74.98      2.63 o 
   1  -3   7        3.50        5.06      1.02 o 
   2  -3   7       13.34       15.13      1.42 o 
   3  -3   7       24.97       21.51      4.82 o 
   4  -3   7       60.74       52.53      2.52 o 
   5  -3   7        0.14        0.25      1.37 o 
   6  -3   7        0.05        0.10      0.99 o 
   7  -3   7       23.84       22.32      2.13 o 
   8  -3   7        8.66        4.82      1.45 o 
 -10  -2   7       12.58       13.17      4.88 o 
  -9  -2   7        3.55        2.19      1.69 o 
  -8  -2   7       27.80       28.16      2.08 o 
  -7  -2   7      169.36      154.74      4.17 o 
  -6  -2   7       61.00       54.64      2.35 o 
  -5  -2   7       52.44       49.04      2.17 o 
  -4  -2   7       92.72       85.36      1.74 o 
  -3  -2   7      221.69      187.55      3.05 o 
  -2  -2   7       46.13       43.37      1.36 o 
  -1  -2   7      102.85      107.38      2.17 o 
   0  -2   7       37.08       37.10      1.21 o 
   1  -2   7       14.65       14.51      1.36 o 
   2  -2   7       87.85       88.76      2.95 o 
   3  -2   7        8.43        4.53      0.99 o 
   4  -2   7        1.92        2.96      1.01 o 
   5  -2   7       42.24       39.66      2.29 o 
   6  -2   7       97.91       97.19      3.89 o 
   7  -2   7        4.14        6.83      1.48 o 
   8  -2   7       24.44       29.69      2.44 o 
 -10  -1   7        5.39        5.32      1.46 o 
  -9  -1   7       19.85       21.58      1.98 o 
  -8  -1   7        1.49        0.70      0.95 o 
  -7  -1   7       10.78       12.70      1.44 o 
  -6  -1   7       45.03       41.72      2.10 o 
  -5  -1   7        2.00        2.77      0.86 o 
  -4  -1   7        0.34        0.83      0.66 o 
  -3  -1   7        2.11        2.58      0.59 o 
  -2  -1   7       10.58       12.29      0.80 o 
  -1  -1   7       20.34       20.65      0.92 o 
   0  -1   7      250.67      245.40      4.00 o 
   1  -1   7       31.90       33.88      1.84 o 
   2  -1   7       95.46      112.26      4.74 o 
   3  -1   7        0.48        0.64      0.78 o 
   4  -1   7       12.90       16.22      1.61 o 
   5  -1   7       13.89       11.30      1.45 o 
   6  -1   7        3.23        4.46      1.21 o 
   7  -1   7       14.81       14.93      1.81 o 
   8  -1   7       74.25       88.25      4.96 o 
 -10   0   7       27.12       32.33      2.61 o 
  -9   0   7       47.83       48.95      3.69 o 
  -8   0   7       11.13       14.94      1.95 o 
  -7   0   7       51.43       55.87      2.52 o 
  -6   0   7       34.09       32.72      1.90 o 
  -5   0   7        1.41        3.92      0.88 o 
  -4   0   7       18.40       16.43      1.24 o 
  -3   0   7       13.95       15.81      0.97 o 
  -2   0   7        3.43        3.86      0.59 o 
  -1   0   7       92.51       81.89      3.66 o 
   0   0   7        0.00       -0.20      0.59 o 
   1   0   7      139.05      154.30      3.34 o 
   2   0   7       61.94       60.23      2.36 o 
   3   0   7      532.75      530.72      8.49 o 
   4   0   7      109.10      106.27      3.32 o 
   5   0   7       21.62       16.69      1.63 o 
   6   0   7        0.00        1.09      0.91 o 
   7   0   7       10.27        8.21      1.49 o 
 -10   1   7       17.09       18.06      1.95 o 
  -9   1   7        1.86        1.00      1.54 o 
  -8   1   7       13.13       13.39      1.60 o 
  -7   1   7       19.51       19.47      1.71 o 
  -6   1   7       14.48       15.31      1.45 o 
  -5   1   7       45.38       47.29      2.15 o 
  -4   1   7      114.89      109.36      4.96 o 
  -3   1   7        3.36        3.11      1.13 o 
  -2   1   7        0.23        0.27      0.82 o 
  -1   1   7       38.35       42.41      2.21 o 
   0   1   7      186.17      188.94      3.64 o 
   1   1   7        0.96        0.26      0.52 o 
   2   1   7        0.34        0.38      0.52 o 
   3   1   7        0.49        0.44      0.76 o 
   4   1   7        2.63        1.59      0.86 o 
   5   1   7       35.21       40.61      2.20 o 
   6   1   7        6.09        3.92      1.17 o 
   7   1   7       29.66       29.84      3.29 o 
 -10   2   7       12.98       18.65      2.01 o 
  -9   2   7        0.00       -0.10      0.98 o 
  -8   2   7      107.77      106.41      5.31 o 
  -7   2   7      230.80      233.02      5.30 o 
  -6   2   7      256.69      254.41      5.30 o 
  -5   2   7      116.79      118.77      3.30 o 
  -4   2   7       38.51       32.73      1.78 o 
  -3   2   7      124.99      125.74      3.08 o 
  -2   2   7       51.90       45.54      1.90 o 
  -1   2   7      253.33      253.65      4.56 o 
   0   2   7       20.55       19.00      2.75 o 
   1   2   7        8.45        6.58      0.85 o 
   2   2   7      113.14      120.77      4.31 o 
   3   2   7        5.17        5.00      1.05 o 
   4   2   7       19.38       18.44      1.44 o 
   5   2   7        3.37        2.93      1.60 o 
   6   2   7       66.34       66.75      4.40 o 
   7   2   7       53.06       51.27      4.14 o 
 -10   3   7       27.92       30.64      2.58 o 
  -9   3   7       13.24       10.31      1.58 o 
  -8   3   7        7.58        6.11      1.75 o 
  -7   3   7       23.15       21.67      1.85 o 
  -6   3   7        0.04        0.23      0.80 o 
  -5   3   7      138.64      132.04      3.59 o 
  -4   3   7      182.02      181.12      4.08 o 
  -3   3   7      256.32      261.33      4.27 o 
  -2   3   7       80.73       80.29      1.96 o 
  -1   3   7      159.79      168.50      2.89 o 
   0   3   7        1.51        0.80      0.48 o 
   1   3   7       91.33       95.26      1.95 o 
   2   3   7        9.14       10.93      1.00 o 
   3   3   7       33.81       30.74      2.12 o 
   4   3   7       12.51       14.35      3.26 o 
   5   3   7        8.02        7.99      2.14 o 
   6   3   7       26.91       30.64      3.27 o 
   7   3   7        5.78        5.23      2.17 o 
 -10   4   7        1.47        1.72      1.67 o 
  -9   4   7       16.53       16.30      1.88 o 
  -8   4   7        0.05       -1.25      0.83 o 
  -7   4   7       98.32       98.87      3.48 o 
  -6   4   7       19.86       20.39      3.48 o 
  -5   4   7       88.36       85.93      3.00 o 
  -4   4   7       24.80       22.59      2.31 o 
  -3   4   7       76.77       76.92      2.86 o 
  -2   4   7      376.02      393.45      5.66 o 
  -1   4   7       30.47       31.42      1.19 o 
   0   4   7      100.94      102.90      2.05 o 
   1   4   7        4.62        3.79      0.89 o 
   2   4   7        5.66        7.21      0.85 o 
   3   4   7        0.76        0.57      1.05 o 
   4   4   7       31.25       30.77      2.25 o 
   5   4   7       32.45       31.61      3.16 o 
   6   4   7        1.90        1.37      1.40 o 
 -10   5   7        0.41       -0.36      1.15 o 
  -9   5   7       15.34       16.11      1.93 o 
  -8   5   7       42.80       47.12      2.69 o 
  -7   5   7       15.36       14.24      1.77 o 
  -6   5   7        7.18        7.79      1.35 o 
  -5   5   7      110.30      112.22      4.96 o 
  -4   5   7      268.31      272.34      7.82 o 
  -3   5   7       11.26       10.12      1.07 o 
  -2   5   7       39.99       36.75      1.45 o 
  -1   5   7       30.50       31.12      1.21 o 
   0   5   7       32.97       35.23      1.56 o 
   1   5   7       34.40       34.90      2.00 o 
   2   5   7        6.20        6.39      1.25 o 
   3   5   7       47.49       48.96      2.58 o 
   4   5   7        2.45        3.71      1.29 o 
   5   5   7        5.27        2.87      1.46 o 
   6   5   7        1.59        2.18      1.55 o 
  -9   6   7        2.39        1.43      1.14 o 
  -8   6   7       17.08       19.26      3.85 o 
  -7   6   7      388.24      396.36     19.37 o 
  -6   6   7       17.88       18.06      2.60 o 
  -5   6   7      243.92      229.57      7.54 o 
  -4   6   7      210.83      200.79      6.87 o 
  -3   6   7       31.44       25.20      2.63 o 
  -2   6   7       65.80       69.93      4.11 o 
  -1   6   7       73.58       75.44      2.60 o 
   0   6   7       41.05       41.86      1.78 o 
   1   6   7       23.70       25.30      1.83 o 
   2   6   7       35.71       32.61      2.17 o 
   3   6   7       32.19       31.20      3.39 o 
   4   6   7        0.44       -0.78      1.25 o 
   5   6   7       51.36       52.69      3.12 o 
  -9   7   7       24.86       28.30      2.47 o 
  -8   7   7       51.86       39.86      3.75 o 
  -7   7   7       52.51       41.54      3.61 o 
  -6   7   7      305.13      291.77      9.08 o 
  -5   7   7       12.86       11.05      2.23 o 
  -4   7   7      159.36      167.98      6.58 o 
  -3   7   7        2.05        1.03      1.51 o 
  -2   7   7       63.61       64.23      2.09 o 
  -1   7   7       10.90       12.12      1.14 o 
   0   7   7        0.02       -0.24      1.03 o 
   1   7   7        2.57        2.29      1.16 o 
   2   7   7       24.99       22.92      2.03 o 
   3   7   7        1.18        0.75      1.29 o 
   4   7   7        2.94        2.47      1.49 o 
  -8   8   7        1.53        1.10      2.02 o 
  -7   8   7      169.64      182.20      7.38 o 
  -6   8   7       97.07       99.62      5.38 o 
  -5   8   7      130.19      121.77      5.79 o 
  -4   8   7        9.09       13.57      2.53 o 
  -3   8   7      453.67      435.13     11.69 o 
  -2   8   7       99.14      102.85      3.42 o 
  -1   8   7       42.64       40.91      1.92 o 
   0   8   7       83.52       78.17      3.29 o 
   1   8   7        0.98        1.72      1.62 o 
   2   8   7        2.78        2.66      1.36 o 
   3   8   7        0.36        2.12      1.53 o 
  -7   9   7       10.70       24.53      3.43 o 
  -6   9   7       15.11       20.94      3.15 o 
  -5   9   7        9.63        8.21      2.37 o 
  -4   9   7      171.63      188.83      7.53 o 
  -3   9   7       43.33       36.21      3.61 o 
  -2   9   7        2.41        2.44      1.91 o 
  -1   9   7       23.34       27.09      1.76 o 
   0   9   7       31.48       32.21      2.86 o 
   1   9   7        0.24        0.40      0.98 o 
   2   9   7       11.36        9.63      1.79 o 
  -5  10   7       53.90       39.56      3.97 o 
  -4  10   7       20.97       21.28      3.18 o 
  -3  10   7       23.07       22.92      3.43 o 
  -2  10   7       16.78       14.07      2.82 o 
  -1  10   7        4.98        5.86      2.29 o 
   0  10   7        0.27       -0.13      1.02 o 
  -3 -10   8       41.79       43.26      4.01 o 
  -2 -10   8        0.67       -0.68      1.76 o 
  -1 -10   8        1.70       10.20      2.51 o 
   0 -10   8       35.46       36.93      3.06 o 
   1 -10   8        5.25        2.97      1.74 o 
   2 -10   8       39.77       37.50      2.27 o 
  -5  -9   8        1.55       -0.49      1.77 o 
  -4  -9   8        0.00        0.26      1.85 o 
  -3  -9   8        0.00       -1.00      1.54 o 
  -2  -9   8        2.70        6.48      2.17 o 
  -1  -9   8        3.25        2.99      1.31 o 
   0  -9   8       37.44       40.17      2.15 o 
   1  -9   8       27.08       27.87      1.87 o 
   2  -9   8       12.04       15.28      3.90 o 
   3  -9   8        1.10        2.20      1.26 o 
   4  -9   8        0.60       -0.84      1.05 o 
  -6  -8   8        0.83       -1.73      1.15 o 
  -5  -8   8        0.02       -1.66      1.11 o 
  -4  -8   8        0.86       -1.06      1.48 o 
  -3  -8   8        0.59        1.05      0.91 o 
  -2  -8   8       15.56       12.97      1.54 o 
  -1  -8   8       17.77       18.93      1.74 o 
   0  -8   8        9.85       11.77      1.67 o 
   1  -8   8        5.12        1.34      1.12 o 
   2  -8   8        1.14        1.54      1.17 o 
   3  -8   8        8.15        7.00      1.69 o 
   4  -8   8      114.76      123.97      4.52 o 
   5  -8   8       49.79       63.43      3.45 o 
  -7  -7   8        0.07       -1.27      1.60 o 
  -6  -7   8        2.29        2.05      1.28 o 
  -5  -7   8       10.01        8.85      1.44 o 
  -4  -7   8        0.23       -0.55      1.10 o 
  -3  -7   8       65.01       64.93      2.72 o 
  -2  -7   8        3.15        1.79      0.95 o 
  -1  -7   8        2.27        4.59      1.49 o 
   0  -7   8       17.89       15.39      2.43 o 
   1  -7   8       44.48       47.84      2.58 o 
   2  -7   8        1.38        2.09      1.05 o 
   3  -7   8        5.66        5.43      1.37 o 
   4  -7   8        6.43        6.85      1.52 o 
   5  -7   8        0.83        0.34      1.21 o 
   6  -7   8        0.78        2.53      1.24 o 
  -8  -6   8       22.22       18.57      3.00 o 
  -7  -6   8        0.03       -1.71      1.49 o 
  -6  -6   8       21.05       22.03      2.67 o 
  -5  -6   8       31.95       33.13      1.66 o 
  -4  -6   8      599.66      605.03      7.50 o 
  -3  -6   8        6.55        6.24      1.89 o 
  -2  -6   8       84.50       83.55      2.98 o 
  -1  -6   8      113.68      118.33      4.91 o 
   0  -6   8      684.18      644.50     13.97 o 
   1  -6   8      404.15      373.62      7.32 o 
   2  -6   8      401.97      356.49      7.28 o 
   3  -6   8       70.19       62.41      5.59 o 
   4  -6   8        8.58        8.52      2.22 o 
   5  -6   8        1.41        1.22      1.10 o 
   6  -6   8       18.58       26.40      3.72 o 
  -8  -5   8        0.21       -2.01      1.48 o 
  -7  -5   8        7.77        6.80      1.34 o 
  -6  -5   8       17.70       17.48      2.09 o 
  -5  -5   8        0.00       -0.03      0.67 o 
  -4  -5   8       32.26       26.44      1.71 o 
  -3  -5   8       63.80       61.18      1.97 o 
  -2  -5   8      188.55      172.23      5.85 o 
  -1  -5   8        0.08        0.31      0.92 o 
   0  -5   8       26.60       26.91      1.94 o 
   1  -5   8        5.51        4.37      1.19 o 
   2  -5   8       36.37       39.47      2.35 o 
   3  -5   8       49.76       49.17      2.65 o 
   4  -5   8       64.21       57.52      2.89 o 
   5  -5   8       11.18        8.87      1.90 o 
   6  -5   8        0.07       -0.44      1.00 o 
  -9  -4   8        1.96        2.28      1.19 o 
  -8  -4   8        8.85        7.28      1.19 o 
  -7  -4   8       26.31       23.14      1.53 o 
  -6  -4   8       56.47       54.19      2.06 o 
  -5  -4   8      196.53      179.17      4.91 o 
  -4  -4   8        6.37        8.07      0.85 o 
  -3  -4   8      866.62      825.02      9.76 o 
  -2  -4   8      801.05      780.02     15.65 o 
  -1  -4   8        2.50        1.85      1.11 o 
   0  -4   8      694.46      674.80     14.71 o 
   1  -4   8      671.89      639.66     10.18 o 
   2  -4   8        9.62        6.98      1.31 o 
   3  -4   8      130.20      112.41      5.05 o 
   4  -4   8       45.11       32.64      3.71 o 
   5  -4   8        6.27        5.72      1.38 o 
   6  -4   8        6.59        8.00      1.66 o 
   7  -4   8       20.56       18.33      2.19 o 
  -9  -3   8        0.86        0.43      1.65 o 
  -8  -3   8       21.14       15.65      3.16 o 
  -7  -3   8        1.35        0.45      0.91 o 
  -6  -3   8       64.35       62.07      2.15 o 
  -5  -3   8      107.61       96.97      2.07 o 
  -4  -3   8       14.93       14.06      0.88 o 
  -3  -3   8       34.68       32.00      1.35 o 
  -2  -3   8       59.26       57.62      1.60 o 
  -1  -3   8       99.82       95.82      4.19 o 
   0  -3   8        0.98        2.08      1.44 o 
   1  -3   8        0.01       -0.61      0.74 o 
   2  -3   8       16.77       20.70      2.00 o 
   3  -3   8      184.70      162.21      4.45 o 
   4  -3   8       44.07       34.76      2.90 o 
   5  -3   8       52.78       43.77      2.60 o 
   6  -3   8       10.46       10.14      1.68 o 
   7  -3   8        3.40        3.13      1.48 o 
 -10  -2   8        4.46        1.08      1.14 o 
  -9  -2   8       80.60       74.55      3.36 o 
  -8  -2   8       45.95       45.01      3.17 o 
  -7  -2   8      217.79      181.66      8.12 o 
  -6  -2   8       75.34       66.60      3.74 o 
  -5  -2   8      305.30      240.98      4.06 o 
  -4  -2   8        0.01        0.40      0.60 o 
  -3  -2   8      125.67      128.67      2.55 o 
  -2  -2   8      253.95      253.72      3.81 o 
  -1  -2   8     1681.36     1673.91     32.25 o 
   0  -2   8      258.40      251.54      7.15 o 
   1  -2   8      302.41      293.76      5.94 o 
   2  -2   8        0.45        1.34      0.98 o 
   3  -2   8       88.82       80.37      3.69 o 
   4  -2   8        2.96        1.48      0.95 o 
   5  -2   8       21.54       19.88      1.88 o 
   6  -2   8        7.11        6.96      1.43 o 
   7  -2   8        0.77       -0.18      1.15 o 
 -10  -1   8        2.43        4.13      1.40 o 
  -9  -1   8        0.21       -0.48      1.03 o 
  -8  -1   8       52.27       47.86      2.63 o 
  -7  -1   8        5.19        3.98      1.16 o 
  -6  -1   8       19.98       21.21      3.15 o 
  -5  -1   8       36.34       33.87      1.87 o 
  -4  -1   8        0.30        0.32      0.58 o 
  -3  -1   8        0.48       -0.20      0.54 o 
  -2  -1   8      253.78      229.68      3.45 o 
  -1  -1   8      267.58      264.04      8.90 o 
   0  -1   8      488.02      471.99     10.66 o 
   1  -1   8      148.09      150.83      5.11 o 
   2  -1   8        0.19       -0.63      0.70 o 
   3  -1   8        0.06        0.36      0.82 o 
   4  -1   8       51.07       47.46      2.46 o 
   5  -1   8        0.11        0.52      0.93 o 
   6  -1   8        2.81        3.30      1.71 o 
   7  -1   8        2.63        3.09      2.35 o 
 -10   0   8       28.18       36.81      2.64 o 
  -9   0   8        0.05       -0.48      1.00 o 
  -8   0   8       23.84       22.25      2.31 o 
  -7   0   8        0.38       -1.20      0.80 o 
  -6   0   8       96.64       83.34      2.97 o 
  -5   0   8       48.94       43.40      2.70 o 
  -4   0   8       40.16       37.05      3.17 o 
  -3   0   8       28.98       26.04      1.25 o 
  -2   0   8        3.63        3.74      0.64 o 
  -1   0   8        5.88        4.99      1.16 o 
   0   0   8       27.80       35.02      1.74 o 
   1   0   8        1.11       -0.33      0.75 o 
   2   0   8       74.83       72.49      2.84 o 
   3   0   8        2.36        0.98      0.89 o 
   4   0   8       77.51       68.28      2.89 o 
   5   0   8        9.48        6.44      1.33 o 
   6   0   8       23.61       22.47      3.70 o 
   7   0   8       30.96       29.34      3.48 o 
 -10   1   8        0.47        0.88      1.15 o 
  -9   1   8        4.03        3.53      1.31 o 
  -8   1   8        1.69        2.91      1.15 o 
  -7   1   8        8.85        8.27      1.76 o 
  -6   1   8       36.26       32.68      2.04 o 
  -5   1   8        0.06        0.20      0.74 o 
  -4   1   8      135.58      128.15      3.33 o 
  -3   1   8        0.82        0.13      0.92 o 
  -2   1   8       17.23       15.14      1.25 o 
  -1   1   8       18.74       19.55      2.09 o 
   0   1   8       14.43       13.02      1.15 o 
   1   1   8        1.01        1.05      0.64 o 
   2   1   8        4.96        2.39      1.08 o 
   3   1   8        6.57        8.23      1.33 o 
   4   1   8        1.21        0.59      0.86 o 
   5   1   8       37.84       41.78      5.03 o 
   6   1   8        0.27        1.32      1.79 o 
 -10   2   8       90.34       98.40      5.18 o 
  -9   2   8       36.15       40.58      3.42 o 
  -8   2   8       41.75       43.48      2.58 o 
  -7   2   8       55.67       57.74      2.91 o 
  -6   2   8        0.95        0.23      1.00 o 
  -5   2   8      124.47      121.65      3.48 o 
  -4   2   8        2.59        1.45      1.12 o 
  -3   2   8      241.09      229.22      3.81 o 
  -2   2   8      108.72      113.62      3.10 o 
  -1   2   8      302.13      309.72      5.43 o 
   0   2   8      190.41      195.92      4.05 o 
   1   2   8       23.51       25.21      1.50 o 
   2   2   8       40.75       41.78      2.75 o 
   3   2   8       65.58       62.44      2.52 o 
   4   2   8      105.79       96.33      2.74 o 
   5   2   8       80.61       74.35      4.54 o 
   6   2   8        0.74       -0.91      1.73 o 
 -10   3   8       11.54       11.10      3.41 o 
  -9   3   8        0.94        1.37      1.13 o 
  -8   3   8        5.35        5.82      1.33 o 
  -7   3   8        7.75        7.37      1.35 o 
  -6   3   8       91.15       88.79      3.17 o 
  -5   3   8       19.84       23.41      2.80 o 
  -4   3   8      259.69      265.20      5.27 o 
  -3   3   8       59.08       56.58      1.98 o 
  -2   3   8       14.52       14.03      1.29 o 
  -1   3   8        3.03        3.48      0.72 o 
   0   3   8        4.26        4.64      0.76 o 
   1   3   8        3.16        3.73      0.75 o 
   2   3   8       45.58       41.96      1.65 o 
   3   3   8       57.30       52.59      3.65 o 
   4   3   8       18.13       15.32      2.35 o 
   5   3   8       14.11       12.27      2.48 o 
   6   3   8        9.79        7.20      2.36 o 
 -10   4   8       11.10       11.30      1.80 o 
  -9   4   8       64.46       78.09      4.30 o 
  -8   4   8        6.27        7.90      1.51 o 
  -7   4   8       15.82       12.13      1.56 o 
  -6   4   8        1.80        2.83      1.10 o 
  -5   4   8       61.57       57.90      2.58 o 
  -4   4   8        1.50       -0.87      1.21 o 
  -3   4   8      122.27      114.51      4.70 o 
  -2   4   8      162.60      169.40      3.10 o 
  -1   4   8      420.47      432.41      4.90 o 
   0   4   8      194.59      202.94      4.42 o 
   1   4   8       83.10       90.88      2.15 o 
   2   4   8       13.83       12.69      1.22 o 
   3   4   8       22.68       21.83      1.99 o 
   4   4   8        9.55       11.44      4.46 o 
   5   4   8        0.01        0.31      1.72 o 
  -9   5   8        3.92        2.46      2.59 o 
  -8   5   8       33.06       28.59      2.31 o 
  -7   5   8        4.80        5.92      1.33 o 
  -6   5   8       19.42       23.24      1.91 o 
  -5   5   8        0.66       -0.66      1.33 o 
  -4   5   8        8.80        8.52      1.84 o 
  -3   5   8        0.02        0.85      1.30 o 
  -2   5   8       14.78       15.62      1.15 o 
  -1   5   8       11.68       12.77      0.94 o 
   0   5   8       57.54       62.19      1.77 o 
   1   5   8        0.54       -0.81      0.70 o 
   2   5   8      113.22      113.35      3.75 o 
   3   5   8        3.88        2.79      1.29 o 
   4   5   8       24.38       22.50      2.23 o 
   5   5   8        5.29        3.65      1.59 o 
  -9   6   8        0.29       -0.22      1.28 o 
  -8   6   8       35.78       39.22      3.62 o 
  -7   6   8       21.47       21.70      2.99 o 
  -6   6   8        5.21        4.17      1.86 o 
  -5   6   8      176.41      186.52      6.93 o 
  -4   6   8       14.86       12.44      2.20 o 
  -3   6   8        2.81        5.80      1.87 o 
  -2   6   8       77.98       81.66      1.98 o 
  -1   6   8      122.76      128.27      2.97 o 
   0   6   8        0.02       -0.52      0.85 o 
   1   6   8        5.56        4.21      1.02 o 
   2   6   8       25.50       29.87      2.22 o 
   3   6   8        0.99        1.45      1.30 o 
   4   6   8        3.57        1.45      1.44 o 
  -7   7   8       11.88       12.20      2.55 o 
  -6   7   8        3.58        3.40      1.94 o 
  -5   7   8       50.35       49.27      4.04 o 
  -4   7   8       30.21       33.76      3.25 o 
  -3   7   8       44.10       47.97      3.83 o 
  -2   7   8       19.79       22.50      2.92 o 
  -1   7   8        6.37        6.78      1.15 o 
   0   7   8       45.54       47.17      2.11 o 
   1   7   8       16.57       19.70      1.75 o 
   2   7   8       20.98       17.13      1.92 o 
   3   7   8        1.29        2.25      1.44 o 
  -7   8   8        2.15        2.16      1.94 o 
  -6   8   8       87.05       84.25      5.30 o 
  -5   8   8        1.06        0.54      1.75 o 
  -4   8   8       18.62       21.29      2.95 o 
  -3   8   8      115.88      124.31      6.02 o 
  -2   8   8       19.94       15.45      2.71 o 
  -1   8   8       50.43       50.59      2.16 o 
   0   8   8       50.90       47.48      2.53 o 
   1   8   8       27.37       31.24      2.35 o 
   2   8   8       14.28       15.51      1.62 o 
  -6   9   8        0.95        1.46      2.13 o 
  -5   9   8       28.35       34.79      3.86 o 
  -4   9   8        2.06       -0.49      1.89 o 
  -3   9   8       84.23       96.64      5.64 o 
  -2   9   8       11.95        8.29      2.57 o 
  -1   9   8       66.33       65.16      4.83 o 
   0   9   8        0.13        0.33      1.10 o 
  -4  -9   9       18.26       16.00      2.80 o 
  -3  -9   9        6.38        8.79      2.41 o 
  -2  -9   9        6.59        9.53      2.50 o 
  -1  -9   9       55.06       69.06      3.18 o 
   0  -9   9        6.41        8.02      1.56 o 
   1  -9   9       49.92       50.83      3.09 o 
   2  -9   9        0.55        0.51      1.18 o 
  -5  -8   9        1.72        1.95      1.88 o 
  -4  -8   9       43.15       39.88      3.61 o 
  -3  -8   9        0.02        0.41      0.97 o 
  -2  -8   9       10.30       12.79      2.59 o 
  -1  -8   9        5.27        8.41      1.95 o 
   0  -8   9       11.82        7.63      4.52 o 
   1  -8   9       20.69       25.09      2.24 o 
   2  -8   9        2.95        7.42      1.54 o 
   3  -8   9        6.54        7.11      1.67 o 
   4  -8   9        0.20        0.16      1.11 o 
  -6  -7   9        5.51        4.86      1.99 o 
  -5  -7   9        1.81        2.94      1.77 o 
  -4  -7   9        0.17        0.92      0.96 o 
  -3  -7   9        9.23        7.73      1.32 o 
  -2  -7   9        3.06        3.31      1.08 o 
  -1  -7   9        6.49        6.26      1.66 o 
   0  -7   9        5.14        3.46      1.97 o 
   1  -7   9       10.84       12.75      1.76 o 
   2  -7   9        0.20        0.15      0.93 o 
   3  -7   9        3.82        5.57      1.46 o 
   4  -7   9        0.09        0.01      1.03 o 
  -7  -6   9        2.41        3.38      1.95 o 
  -6  -6   9       31.17       30.54      2.11 o 
  -5  -6   9        4.44        4.05      0.93 o 
  -4  -6   9        0.06        0.85      0.93 o 
  -3  -6   9        2.61        3.23      1.29 o 
  -2  -6   9       25.31       23.50      2.43 o 
  -1  -6   9        0.10        0.49      1.07 o 
   0  -6   9       23.57       30.23      4.60 o 
   1  -6   9        0.67        1.51      1.78 o 
   2  -6   9        0.30        1.37      1.02 o 
   3  -6   9        1.78        3.52      1.26 o 
   4  -6   9        0.04       -0.73      1.13 o 
   5  -6   9        9.62       13.08      1.95 o 
  -8  -5   9        2.18        1.69      1.91 o 
  -7  -5   9        6.40        6.59      1.60 o 
  -6  -5   9        0.26        0.53      0.76 o 
  -5  -5   9       11.94        9.45      0.92 o 
  -4  -5   9        2.04        2.09      1.01 o 
  -3  -5   9        3.93        3.21      1.05 o 
  -2  -5   9        0.00        0.78      1.00 o 
  -1  -5   9        1.67        1.32      1.17 o 
   0  -5   9        5.06        6.86      3.60 o 
   1  -5   9       33.73       30.68      4.53 o 
   2  -5   9       24.24       24.96      2.07 o 
   3  -5   9      165.97      157.57      4.82 o 
   4  -5   9       59.64       62.50      3.55 o 
   5  -5   9       47.28       42.97      2.86 o 
  -8  -4   9       31.99       33.20      1.94 o 
  -7  -4   9       79.93       78.73      3.28 o 
  -6  -4   9        9.17        9.41      1.10 o 
  -5  -4   9       35.35       29.51      2.38 o 
  -4  -4   9       17.43       13.00      0.93 o 
  -3  -4   9      696.40      681.05     14.74 o 
  -2  -4   9        0.49       -0.40      0.92 o 
  -1  -4   9       80.70       75.17      3.97 o 
   0  -4   9      220.43      227.06      7.31 o 
   1  -4   9      194.36      172.44      4.78 o 
   2  -4   9      302.68      283.30      6.39 o 
   3  -4   9      120.53      101.49      3.77 o 
   4  -4   9      134.95      132.84      4.49 o 
   5  -4   9       41.93       50.11      3.95 o 
   6  -4   9       54.16       62.51      3.43 o 
  -9  -3   9       20.62       25.55      2.22 o 
  -8  -3   9        1.77        2.06      1.00 o 
  -7  -3   9        0.00        0.09      0.83 o 
  -6  -3   9        0.00        0.36      0.73 o 
  -5  -3   9       14.14       12.70      1.22 o 
  -4  -3   9       29.46       25.89      1.39 o 
  -3  -3   9       13.94       13.25      0.99 o 
  -2  -3   9       42.56       37.10      2.86 o 
  -1  -3   9       98.71       91.56      4.30 o 
   0  -3   9        1.39        2.02      1.16 o 
   1  -3   9       13.15       13.14      1.62 o 
   2  -3   9        0.07        0.25      0.93 o 
   3  -3   9       91.40      100.20      3.70 o 
   4  -3   9        0.08        2.16      1.14 o 
   5  -3   9       38.93       33.95      2.53 o 
   6  -3   9        1.48        4.85      1.56 o 
  -9  -2   9        2.54        2.34      1.29 o 
  -8  -2   9        2.39        0.20      1.03 o 
  -7  -2   9        8.15        7.70      1.66 o 
  -6  -2   9        0.88        1.30      0.81 o 
  -5  -2   9       57.68       59.13      2.04 o 
  -4  -2   9      517.62      445.92      7.48 o 
  -3  -2   9      124.67      120.71      2.98 o 
  -2  -2   9      702.93      675.76     14.46 o 
  -1  -2   9      970.67      960.82     18.78 o 
   0  -2   9        5.02        3.62      1.30 o 
   1  -2   9      123.13      114.90      3.76 o 
   2  -2   9       69.77       72.84      3.42 o 
   3  -2   9      101.25       91.78      3.50 o 
   4  -2   9       11.23       11.36      1.67 o 
   5  -2   9       19.10       19.05      1.98 o 
   6  -2   9       30.36       33.96      2.55 o 
  -9  -1   9        6.79        9.34      1.66 o 
  -8  -1   9        0.65        1.97      1.12 o 
  -7  -1   9       25.66       21.40      1.83 o 
  -6  -1   9       20.11       15.15      1.73 o 
  -5  -1   9       14.75       14.66      1.21 o 
  -4  -1   9       41.57       35.16      1.58 o 
  -3  -1   9        1.97        2.40      0.70 o 
  -2  -1   9       41.93       40.30      1.48 o 
  -1  -1   9       28.81       23.51      2.34 o 
   0  -1   9       63.37       65.54      3.61 o 
   1  -1   9        3.26        3.41      1.34 o 
   2  -1   9       35.88       32.60      3.62 o 
   3  -1   9       16.30       13.68      1.69 o 
   4  -1   9       39.43       31.64      2.30 o 
   5  -1   9        1.82        2.06      1.17 o 
   6  -1   9        0.07        0.17      1.14 o 
 -10   0   9       44.21       54.14      4.87 o 
  -9   0   9        0.47       -0.63      1.59 o 
  -8   0   9       57.65       54.04      2.84 o 
  -7   0   9       38.60       34.70      2.25 o 
  -6   0   9      345.31      294.82      5.97 o 
  -5   0   9       54.16       50.52      2.36 o 
  -4   0   9      356.81      308.73      5.11 o 
  -3   0   9       39.04       36.30      1.53 o 
  -2   0   9      324.77      341.75      5.93 o 
  -1   0   9      154.61      158.15      5.58 o 
   0   0   9     1097.83     1093.52     20.54 o 
   1   0   9        2.55        1.72      1.12 o 
   2   0   9        1.07        1.54      1.18 o 
   3   0   9       35.18       32.58      2.24 o 
   4   0   9      115.08      105.84      8.62 o 
   5   0   9        0.70       -1.13      1.89 o 
   6   0   9        5.62        4.98      1.84 o 
 -10   1   9        3.51        1.92      1.30 o 
  -9   1   9       13.10       17.67      1.98 o 
  -8   1   9        0.82        1.15      1.02 o 
  -7   1   9        1.34        2.34      1.33 o 
  -6   1   9       26.34       26.30      4.41 o 
  -5   1   9       95.69       84.92      2.99 o 
  -4   1   9       28.92       26.31      1.83 o 
  -3   1   9        0.23        0.40      0.60 o 
  -2   1   9        1.06        0.74      0.81 o 
  -1   1   9      602.79      616.77     14.81 o 
   0   1   9       16.03       16.41      2.01 o 
   1   1   9      186.55      178.36      6.03 o 
   2   1   9        5.84        7.10      1.61 o 
   3   1   9       28.40       28.19      2.67 o 
   4   1   9       12.34       14.44      4.12 o 
 -10   2   9        1.49        0.32      1.18 o 
  -9   2   9       49.95       72.01      3.42 o 
  -8   2   9        6.95        7.82      1.55 o 
  -7   2   9        1.51        2.02      1.12 o 
  -6   2   9        2.78        3.49      1.36 o 
  -5   2   9       19.17       15.02      1.49 o 
  -4   2   9        3.26        3.15      0.98 o 
  -3   2   9       37.50       33.72      1.97 o 
  -2   2   9      354.41      353.26      6.26 o 
  -1   2   9        1.00        0.90      0.81 o 
   0   2   9      255.32      266.03      5.11 o 
   1   2   9       40.96       42.20      2.92 o 
   2   2   9        0.62        1.03      1.05 o 
   3   2   9       12.34        8.94      1.31 o 
   4   2   9        0.84       -0.79      1.46 o 
   5   2   9        7.59        3.73      1.93 o 
  -9   3   9        0.17       -0.05      1.06 o 
  -8   3   9       13.67       14.89      1.85 o 
  -7   3   9        0.01        1.19      0.99 o 
  -6   3   9       18.08       20.61      1.89 o 
  -5   3   9      110.03      111.70      3.56 o 
  -4   3   9       42.00       40.63      3.11 o 
  -3   3   9      108.80      101.43      3.26 o 
  -2   3   9       36.58       35.33      1.57 o 
  -1   3   9       29.85       34.48      1.52 o 
   0   3   9        3.48        4.48      1.67 o 
   1   3   9      138.90      149.89      3.12 o 
   2   3   9       38.32       38.82      2.10 o 
   3   3   9       61.36       70.61      4.30 o 
   4   3   9        0.00       -1.23      1.56 o 
   5   3   9        1.63        0.50      1.68 o 
  -9   4   9       43.23       55.73      6.83 o 
  -8   4   9        0.17        2.51      1.23 o 
  -7   4   9       41.97       40.95      2.48 o 
  -6   4   9       16.85       16.19      1.71 o 
  -5   4   9       10.81       11.69      2.18 o 
  -4   4   9       33.84       28.32      2.75 o 
  -3   4   9        1.22       -0.25      0.98 o 
  -2   4   9      444.67      448.00      5.91 o 
  -1   4   9       22.02       24.59      1.36 o 
   0   4   9      246.25      256.15      4.25 o 
   1   4   9        9.00        9.22      1.28 o 
   2   4   9        2.69        3.29      1.69 o 
   3   4   9        6.13        7.71      2.11 o 
   4   4   9        3.87        2.16      1.94 o 
  -9   5   9       55.06       62.63      3.34 o 
  -8   5   9       21.86       26.28      2.26 o 
  -7   5   9       31.89       37.76      2.49 o 
  -6   5   9        8.58        8.02      2.24 o 
  -5   5   9       18.00       16.45      2.55 o 
  -4   5   9        4.69        5.54      1.86 o 
  -3   5   9        0.63        0.38      1.07 o 
  -2   5   9        0.14       -1.05      0.86 o 
  -1   5   9       40.09       39.91      1.73 o 
   0   5   9        0.05        1.52      0.89 o 
   1   5   9       12.66       15.46      1.41 o 
   2   5   9       13.11       13.41      1.38 o 
   3   5   9       90.62       88.12      3.73 o 
   4   5   9       18.01       14.66      2.72 o 
  -8   6   9       82.10      102.63      5.89 o 
  -7   6   9       14.52       13.09      2.71 o 
  -6   6   9       79.65       89.36      5.13 o 
  -5   6   9        0.18        0.54      1.62 o 
  -4   6   9       20.32       26.61      3.03 o 
  -3   6   9        3.22        2.13      1.18 o 
  -2   6   9       64.38       64.44      3.39 o 
  -1   6   9       12.21       11.86      1.26 o 
   0   6   9      129.46      135.19      3.33 o 
   1   6   9        7.23        5.93      1.96 o 
   2   6   9        3.87        4.03      1.19 o 
   3   6   9        1.92        0.99      1.41 o 
  -7   7   9        3.41        1.46      2.00 o 
  -6   7   9       12.37       15.15      2.77 o 
  -5   7   9       19.17       14.60      2.78 o 
  -4   7   9        4.30        5.90      2.09 o 
  -3   7   9      117.46      123.34      5.95 o 
  -2   7   9        4.56        1.80      1.86 o 
  -1   7   9       97.29      106.40      3.61 o 
   0   7   9        3.32        3.40      1.14 o 
   1   7   9        8.81        7.54      1.34 o 
   2   7   9        2.61        1.45      1.20 o 
  -6   8   9       18.10       24.01      3.48 o 
  -5   8   9        5.48        4.50      2.37 o 
  -4   8   9       44.92       40.34      3.92 o 
  -3   8   9       70.92       77.58      5.07 o 
  -2   8   9       13.78       12.21      2.78 o 
  -1   8   9       49.25       52.98      4.39 o 
   0   8   9        7.15        7.93      2.55 o 
  -1  -9  10        7.81        6.89      2.01 o 
  -4  -8  10       16.24       18.08      2.80 o 
  -3  -8  10       68.49       68.95      3.16 o 
  -2  -8  10        5.40        6.60      1.45 o 
  -1  -8  10       89.55      110.30      4.09 o 
   0  -8  10        0.48        0.81      1.26 o 
   1  -8  10       57.00       65.78      4.21 o 
   2  -8  10        4.76        5.23      3.21 o 
  -5  -7  10        6.30        7.57      1.96 o 
  -4  -7  10        0.34       -0.15      0.99 o 
  -3  -7  10       13.76       13.96      1.71 o 
  -2  -7  10        0.74       -0.61      1.64 o 
  -1  -7  10        4.30        5.28      1.66 o 
   0  -7  10        6.62        5.77      1.78 o 
   1  -7  10        0.31       -1.08      4.03 o 
   2  -7  10        5.84        5.31      1.60 o 
   3  -7  10        1.30        0.61      1.19 o 
  -6  -6  10       34.49       55.67      4.05 o 
  -5  -6  10        3.97        6.32      1.86 o 
  -4  -6  10        6.21        8.87      1.45 o 
  -3  -6  10       23.47       22.63      1.92 o 
  -2  -6  10        0.05       -0.17      1.01 o 
  -1  -6  10        6.28        6.51      1.81 o 
   0  -6  10        0.02        0.23      1.20 o 
   1  -6  10       16.78       10.66      2.06 o 
   2  -6  10        5.13        6.05      3.55 o 
   3  -6  10        0.60        0.60      1.19 o 
   4  -6  10        8.13        9.45      1.79 o 
  -7  -5  10        0.18        0.62      0.85 o 
  -6  -5  10        2.60        3.11      0.92 o 
  -5  -5  10        3.86        9.26      2.00 o 
  -4  -5  10        3.61        3.00      1.08 o 
  -3  -5  10        0.25        1.26      1.24 o 
  -2  -5  10        0.61       -0.17      0.96 o 
  -1  -5  10        0.50        2.03      1.25 o 
   0  -5  10        1.49        2.77      1.27 o 
   1  -5  10        5.78        5.63      1.43 o 
   2  -5  10       31.37       36.96      3.04 o 
   3  -5  10       14.01       18.26      2.76 o 
   4  -5  10       11.58       15.77      3.17 o 
  -8  -4  10        2.63        1.38      1.04 o 
  -7  -4  10       28.33       38.48      2.60 o 
  -6  -4  10        0.16       -1.00      0.69 o 
  -5  -4  10       31.28       22.84      2.72 o 
  -4  -4  10       25.19       22.35      1.78 o 
  -3  -4  10        1.24        4.23      1.47 o 
  -2  -4  10       14.02       12.52      2.04 o 
  -1  -4  10       36.69       34.73      2.91 o 
   0  -4  10        6.26        5.31      1.63 o 
   1  -4  10        2.85        1.19      1.78 o 
   2  -4  10        0.80        1.10      1.05 o 
   3  -4  10        0.10       -0.21      0.94 o 
   4  -4  10        0.20        1.08      1.19 o 
   5  -4  10       83.69       98.85      6.08 o 
  -8  -3  10       15.94       18.97      1.66 o 
  -7  -3  10        0.31       -0.85      0.77 o 
  -6  -3  10        7.50       10.28      1.18 o 
  -5  -3  10        2.36        1.73      0.75 o 
  -4  -3  10        3.28        2.97      1.39 o 
  -3  -3  10        0.31        1.31      1.20 o 
  -2  -3  10       35.14       27.92      2.70 o 
  -1  -3  10        6.39        8.36      1.79 o 
   0  -3  10       12.48        8.96      1.84 o 
   1  -3  10        2.03        2.07      1.22 o 
   2  -3  10      101.45      101.52      3.88 o 
   3  -3  10        9.34        9.23      1.64 o 
   4  -3  10       75.98       61.54      6.88 o 
   5  -3  10       28.82       28.66      2.53 o 
  -9  -2  10        1.64        2.78      1.30 o 
  -8  -2  10       18.46       13.31      1.50 o 
  -7  -2  10        3.54        2.49      0.96 o 
  -6  -2  10      136.37      127.28      3.19 o 
  -5  -2  10       10.25        3.40      0.85 o 
  -4  -2  10        1.29        1.34      0.68 o 
  -3  -2  10       56.77       47.23      3.33 o 
  -1  -2  10       55.23       53.43      3.49 o 
   0  -2  10       55.81       55.70      3.56 o 
   1  -2  10       24.61       23.09      2.60 o 
   2  -2  10       54.45       53.03      5.38 o 
   3  -2  10       19.79       16.92      1.98 o 
   4  -2  10       23.57       21.30      2.20 o 
   5  -2  10      130.07      143.84      5.85 o 
  -9  -1  10        0.48        1.14      2.19 o 
  -8  -1  10       22.00       32.33      2.85 o 
  -7  -1  10        0.88        0.95      1.05 o 
  -6  -1  10        6.28        6.70      1.11 o 
  -5  -1  10        0.02       -0.60      0.67 o 
  -4  -1  10        0.35        0.45      0.65 o 
  -3  -1  10       83.30       76.42      3.87 o 
  -2  -1  10      106.15       94.02      4.67 o 
  -1  -1  10      215.21      200.63      6.92 o 
   0  -1  10      222.02      220.87      7.28 o 
   1  -1  10       43.85       44.28      3.29 o 
   2  -1  10       26.61       25.82      2.83 o 
   3  -1  10        2.42        0.16      1.99 o 
   4  -1  10        4.96        6.01      3.83 o 
   5  -1  10       13.14       10.57      1.83 o 
  -9   0  10       22.78       32.12      2.55 o 
  -8   0  10       20.31       29.17      2.26 o 
  -7   0  10        8.81        5.51      2.11 o 
  -6   0  10       10.40        7.85      1.92 o 
  -5   0  10        0.17       -0.56      0.69 o 
  -4   0  10       28.41       30.46      2.52 o 
  -3   0  10      221.78      217.79      3.83 o 
  -2   0  10      141.73      134.10      5.52 o 
   0   0  10      502.95      491.01     11.89 o 
   1   0  10        6.30        7.01      1.70 o 
   2   0  10       66.13       64.12      3.91 o 
   3   0  10        1.51        0.10      1.13 o 
   4   0  10       25.14       23.82      2.91 o 
   5   0  10        7.56        6.57      4.10 o 
  -9   1  10        9.23       10.50      1.81 o 
  -8   1  10        5.41        7.95      1.56 o 
  -7   1  10        1.48        1.32      1.10 o 
  -6   1  10        5.55        4.93      1.23 o 
  -5   1  10        5.23        6.91      1.88 o 
  -4   1  10        0.37       -0.25      0.66 o 
  -3   1  10        2.20        2.38      1.02 o 
  -2   1  10        1.98        0.88      2.21 o 
  -1   1  10       75.88       77.32      4.13 o 
   0   1  10        7.44        7.34      1.75 o 
   1   1  10       16.38       15.68      2.12 o 
   2   1  10       81.43       87.03      4.52 o 
   3   1  10       18.15       18.48      2.43 o 
   4   1  10        0.31        0.99      1.26 o 
  -9   2  10       32.50       46.72      5.11 o 
  -8   2  10       13.80       20.29      2.24 o 
  -7   2  10       41.54       35.01      2.36 o 
  -6   2  10       14.88       14.75      3.75 o 
  -5   2  10      284.87      251.75      5.55 o 
  -4   2  10        8.07        7.51      1.81 o 
  -3   2  10       35.53       32.67      2.99 o 
  -2   2  10       24.45       24.77      1.78 o 
  -1   2  10      524.51      530.91     12.52 o 
   0   2  10        3.86        3.86      1.42 o 
   1   2  10      320.88      327.48      9.10 o 
   2   2  10       33.10       34.91      2.17 o 
   3   2  10        0.67        1.58      1.03 o 
   4   2  10       16.53       16.34      2.66 o 
  -9   3  10        6.58        3.52      1.48 o 
  -8   3  10       18.42       25.15      5.48 o 
  -7   3  10        6.19       10.15      2.25 o 
  -6   3  10       54.25       48.05      2.64 o 
  -5   3  10        2.62        0.81      1.50 o 
  -4   3  10      119.21      113.51      3.67 o 
  -3   3  10        0.01       -0.83      0.91 o 
  -2   3  10       18.63       20.13      1.72 o 
  -1   3  10        1.89        1.70      0.93 o 
   0   3  10      107.14      106.82      3.36 o 
   1   3  10        1.14       -1.12      1.42 o 
   2   3  10        6.38        6.77      2.06 o 
   3   3  10        4.97        2.49      1.92 o 
   4   3  10       30.55       31.44      3.50 o 
  -8   4  10       58.88       69.05      3.41 o 
  -7   4  10        0.08        0.67      1.01 o 
  -6   4  10       10.31       10.12      2.32 o 
  -5   4  10       44.54       47.58      3.66 o 
  -4   4  10       22.03       20.50      3.16 o 
  -3   4  10       46.29       45.78      2.49 o 
  -2   4  10        2.80        3.01      1.11 o 
  -1   4  10      433.99      465.81      8.01 o 
   0   4  10      103.02      110.98      2.85 o 
   1   4  10       91.94       96.82      4.81 o 
   2   4  10       37.61       39.71      3.47 o 
   3   4  10        8.19       12.57      2.62 o 
  -8   5  10        0.19        2.11      1.29 o 
  -7   5  10        3.91        3.34      2.15 o 
  -6   5  10        0.06        1.43      1.81 o 
  -5   5  10       10.13        7.16      2.07 o 
  -4   5  10        1.31       -0.18      1.89 o 
  -3   5  10       20.52       19.54      2.58 o 
  -2   5  10       35.03       42.63      2.42 o 
  -1   5  10        2.28        2.95      1.17 o 
   0   5  10       25.17       24.22      1.95 o 
   1   5  10        1.97        3.41      1.83 o 
  -7   6  10       21.70       23.23      3.29 o 
  -6   6  10        0.02        0.09      1.76 o 
  -5   6  10       74.00       83.84      5.03 o 
  -4   6  10       12.27       12.30      2.33 o 
  -3   6  10       18.50       15.09      1.86 o 
  -2   6  10        0.00       -0.13      1.67 o 
  -1   6  10       74.78       71.66      4.59 o 
   0   6  10        0.02        0.56      1.21 o 
   1   6  10        4.91        2.83      1.91 o 
  -6   7  10        1.20        1.69      2.09 o 
  -5   7  10       16.09       14.80      2.98 o 
  -4   7  10        5.42       10.05      2.60 o 
  -3   7  10       17.53       18.94      2.95 o 
  -2   7  10       99.76      108.30      5.68 o 
  -1   7  10       11.10       10.15      2.59 o 
   0   7  10       28.42       28.58      1.93 o 
  -4  -7  11        2.15        3.28      1.25 o 
  -3  -7  11        0.97        0.81      1.07 o 
  -2  -7  11        0.58        1.27      1.10 o 
  -1  -7  11        0.19        2.28      1.49 o 
   0  -7  11        4.17        6.86      2.06 o 
   1  -7  11        0.74        2.19      1.67 o 
  -5  -6  11       87.78      104.18      5.52 o 
  -4  -6  11        7.44        9.26      2.07 o 
  -3  -6  11       68.86       77.79      3.33 o 
  -2  -6  11       50.10       59.83      4.12 o 
  -1  -6  11       30.12       38.08      3.47 o 
   0  -6  11       90.10       98.18      5.37 o 
   1  -6  11        9.25       12.91      2.44 o 
   2  -6  11       48.56       49.76      3.17 o 
  -6  -5  11       11.57       16.60      2.62 o 
  -5  -5  11        0.69        1.46      1.59 o 
  -4  -5  11        1.40        3.09      1.58 o 
  -3  -5  11        3.25        5.77      1.75 o 
  -2  -5  11        2.03        1.96      1.34 o 
  -1  -5  11        2.50        3.77      1.59 o 
   0  -5  11        0.18        2.41      1.40 o 
   1  -5  11       28.51       24.46      2.93 o 
   2  -5  11        6.05        1.80      2.91 o 
   3  -5  11       36.19       36.49      4.44 o 
  -7  -4  11        1.51       -1.20      1.33 o 
  -6  -4  11       94.40      122.74      6.03 o 
  -5  -4  11        7.11        9.28      2.12 o 
  -4  -4  11       23.01       29.40      3.09 o 
  -3  -4  11       12.27       22.75      2.77 o 
  -2  -4  11        9.51       11.26      2.08 o 
  -1  -4  11        5.64       10.87      2.12 o 
   0  -4  11        0.76        1.17      1.29 o 
   1  -4  11        4.28        3.79      1.57 o 
   2  -4  11        0.10       -2.24      4.10 o 
   3  -4  11        1.25        4.13      1.97 o 
  -7  -3  11        3.98        3.55      1.08 o 
  -6  -3  11        3.77        1.56      1.60 o 
  -5  -3  11        0.20        0.02      1.33 o 
  -4  -3  11        0.22        0.05      1.14 o 
  -3  -3  11        3.45        2.32      1.41 o 
  -2  -3  11       11.84        8.88      1.97 o 
  -1  -3  11        0.02        0.19      0.96 o 
   0  -3  11        7.48        4.94      1.63 o 
   1  -3  11        0.16        1.04      1.16 o 
   2  -3  11       11.43       13.46      3.85 o 
   3  -3  11        0.63       -1.62      3.20 o 
  -8  -2  11        1.83        4.20      1.20 o 
  -7  -2  11        0.38       -0.95      0.84 o 
  -6  -2  11        5.74        7.27      1.13 o 
  -5  -2  11        0.25        2.27      1.58 o 
  -4  -2  11       15.10       15.36      2.38 o 
  -3  -2  11       34.93       28.77      2.95 o 
  -2  -2  11        8.81        8.55      1.89 o 
  -1  -2  11       16.17       16.62      2.36 o 
   0  -2  11        0.00       -0.42      0.97 o 
   1  -2  11        5.02        5.70      1.83 o 
   2  -2  11       49.15       50.96      3.90 o 
   3  -2  11        8.37        7.42      5.31 o 
  -8  -1  11        9.22       11.15      1.68 o 
  -7  -1  11        3.56        3.73      1.23 o 
  -6  -1  11        1.28        0.47      0.84 o 
  -5  -1  11       12.06       11.31      1.19 o 
  -4  -1  11        2.40       -0.77      1.18 o 
  -3  -1  11        0.03        0.77      1.15 o 
  -2  -1  11        0.04        0.99      1.13 o 
  -1  -1  11       38.33       40.06      3.27 o 
   0  -1  11       10.57       12.37      2.09 o 
   1  -1  11        0.00        2.01      1.42 o 
   2  -1  11        6.69        6.87      1.92 o 
   3  -1  11        3.52        3.12      1.51 o 
  -8   0  11        2.09        1.34      1.20 o 
  -7   0  11       18.38       15.72      1.56 o 
  -6   0  11        5.33        9.39      1.24 o 
  -5   0  11      123.62      135.38      7.53 o 
  -4   0  11        0.93        2.29      2.30 o 
  -3   0  11        0.34        1.08      1.25 o 
  -2   0  11       14.11       16.53      2.36 o 
  -1   0  11      103.07      105.32      5.13 o 
   0   0  11      183.78      186.13      6.90 o 
   1   0  11        3.30        3.43      1.58 o 
   2   0  11      135.70      152.26      6.44 o 
   3   0  11       51.55       51.83      3.93 o 
  -8   1  11        4.51        9.35      1.67 o 
  -7   1  11        4.16        3.87      1.27 o 
  -6   1  11        1.98       -0.44      0.80 o 
  -5   1  11        8.32        7.75      1.12 o 
  -4   1  11        7.56        7.60      1.37 o 
  -3   1  11        1.15        0.91      1.33 o 
  -2   1  11       69.84       68.85      4.15 o 
  -1   1  11        7.54        7.10      1.80 o 
   0   1  11      158.50      163.33      6.42 o 
   1   1  11        6.19        7.06      1.89 o 
   2   1  11       30.55       31.97      3.20 o 
   3   1  11       27.96       28.60      3.03 o 
  -8   2  11        0.72        2.89      1.42 o 
  -7   2  11       32.21       44.03      2.73 o 
  -6   2  11       15.78       14.01      1.46 o 
  -5   2  11        4.22        1.14      1.52 o 
  -4   2  11        0.08        0.07      0.95 o 
  -3   2  11       43.68       36.13      2.23 o 
  -2   2  11       50.47       49.83      3.57 o 
  -1   2  11       14.67       15.67      2.25 o 
   0   2  11       40.20       45.04      3.42 o 
   1   2  11      182.58      201.42     10.72 o 
   2   2  11       12.19       11.57      1.64 o 
   3   2  11       17.59       18.27      2.79 o 
  -8   3  11        2.84        3.51      1.40 o 
  -7   3  11        1.59        1.40      1.20 o 
  -6   3  11        6.36       10.11      1.59 o 
  -5   3  11        4.69        3.21      1.81 o 
  -4   3  11        4.64        4.08      1.27 o 
  -3   3  11       10.63        8.59      1.45 o 
  -2   3  11       10.71        7.68      1.79 o 
  -1   3  11        1.10        1.02      0.94 o 
   0   3  11      149.95      155.86      4.33 o 
   1   3  11      104.53      109.38      3.72 o 
   2   3  11       75.54       76.39      4.79 o 
  -7   4  11       24.15       26.59      3.41 o 
  -6   4  11       17.07       12.72      2.63 o 
  -5   4  11        2.06        0.27      1.55 o 
  -4   4  11      113.51      111.34      3.89 o 
  -3   4  11        1.76        0.14      1.35 o 
  -2   4  11        0.69        1.05      1.04 o 
  -1   4  11       15.65       16.45      2.31 o 
   1   4  11        0.68        3.00      1.87 o 
  -6   5  11        7.26        2.98      1.98 o 
  -5   5  11       55.55       49.70      4.50 o 
  -4   5  11        5.54        4.74      1.50 o 
  -3   5  11       11.03       14.33      1.80 o 
  -2   5  11       10.58       12.78      1.64 o 
   0   5  11        3.58        1.48      1.70 o 
  -5   6  11       36.34       29.18      3.65 o 
  -4   6  11       16.24       14.74      1.95 o 
  -3   6  11       29.81       30.99      3.58 o 
  -2   6  11       18.65       19.74      3.03 o 
  -1   6  11        3.53        5.02      2.23 o 
  -2  -6  12        0.30        0.12      1.32 o 
  -1  -6  12        0.41        1.83      1.43 o 
  -4  -5  12        6.98       11.73      2.37 o 
  -3  -5  12        0.34        0.73      1.36 o 
  -2  -5  12        3.87        1.45      1.49 o 
  -1  -5  12        5.57        6.97      2.01 o 
   0  -5  12        0.78        0.69      1.32 o 
  -5  -4  12       20.45       26.68      3.17 o 
  -3  -4  12        1.36        2.44      1.60 o 
  -2  -4  12       78.68       97.11      5.35 o 
  -1  -4  12       16.74       20.18      2.77 o 
   0  -4  12       53.01       64.53      4.49 o 
   1  -4  12       49.63       51.16      4.16 o 
  -6  -3  12        0.05        1.82      1.68 o 
  -5  -3  12        3.05        0.83      1.41 o 
  -4  -3  12        8.41        9.41      2.25 o 
  -3  -3  12       23.25       28.28      3.11 o 
  -2  -3  12        7.29        7.59      1.98 o 
  -1  -3  12        3.98        7.38      1.94 o 
   0  -3  12       10.04        9.89      2.20 o 
   1  -3  12        9.37       10.98      2.37 o 
   2  -3  12       19.83       21.04      2.93 o 
  -6  -2  12       17.03       24.90      3.18 o 
  -5  -2  12       75.96       92.75      5.33 o 
  -4  -2  12        0.01        0.08      1.32 o 
  -3  -2  12       26.60       27.85      3.04 o 
  -2  -2  12       14.51       17.80      2.57 o 
  -1  -2  12        1.79        3.62      1.54 o 
   0  -2  12       51.82       48.04      3.79 o 
   1  -2  12        5.23        6.96      1.98 o 
   2  -2  12       44.50       51.84      4.13 o 
  -7  -1  12        3.63        6.63      1.29 o 
  -6  -1  12        3.22        6.50      2.28 o 
  -5  -1  12        2.47        1.89      1.70 o 
  -4  -1  12        5.88       10.11      2.18 o 
  -3  -1  12        3.46       10.90      2.21 o 
  -2  -1  12        3.28        3.40      1.58 o 
  -1  -1  12        6.16        3.82      1.57 o 
   0  -1  12       10.53       14.09      2.39 o 
   1  -1  12        2.62        4.99      1.80 o 
   2  -1  12        0.73        0.66      1.31 o 
  -7   0  12       13.91       13.19      1.53 o 
  -6   0  12        0.61        0.07      1.31 o 
  -5   0  12        0.66        0.98      1.59 o 
  -4   0  12        2.13        2.33      1.45 o 
  -3   0  12        4.31        3.24      1.67 o 
  -2   0  12       20.32       16.82      2.50 o 
  -1   0  12        6.35        8.44      1.99 o 
   0   0  12       13.71        9.81      2.12 o 
   1   0  12        0.02        0.06      1.30 o 
   2   0  12        8.73       10.17      2.29 o 
  -7   1  12        0.59       -0.37      0.98 o 
  -6   1  12        6.69        7.12      1.24 o 
  -5   1  12        6.40        8.75      1.47 o 
  -4   1  12       22.42       26.38      3.15 o 
  -3   1  12        1.64        3.16      1.52 o 
  -2   1  12        0.42        2.70      1.54 o 
  -1   1  12        6.20        5.43      1.81 o 
   0   1  12        5.77        4.97      1.72 o 
   1   1  12       51.52       58.99      4.23 o 
  -6   2  12       11.81       10.90      1.41 o 
  -5   2  12       21.99       24.75      3.70 o 
  -4   2  12       88.16      112.94      5.81 o 
  -3   2  12       16.16       13.35      2.44 o 
  -2   2  12        0.25        2.43      1.55 o 
  -1   2  12        5.57        6.29      1.88 o 
   0   2  12        4.01        1.50      1.08 o 
   1   2  12      108.79      121.11      4.12 o 
  -6   3  12        1.64        0.14      1.27 o 
  -5   3  12        2.06        0.24      1.21 o 
  -4   3  12        3.38        2.66      1.30 o 
  -3   3  12        9.14       12.33      2.39 o 
  -2   3  12        4.15        3.73      1.70 o 
  -1   3  12        7.06        8.35      2.02 o 
   0   3  12       13.15       14.28      1.83 o 
  -5   4  12       19.28       21.76      2.21 o 
  -4   4  12        0.17        1.10      1.22 o 
  -3   4  12        0.00        0.78      1.51 o 
  -2   4  12       15.45       16.70      2.60 o 
  -1   4  12       57.61       60.97      4.19 o 
  -3  -3  13        1.28        3.78      1.84 o 
  -2  -3  13        2.69        4.22      1.76 o 
  -4  -2  13       40.68       58.81      4.56 o 
  -2  -2  13        0.02        1.72      1.53 o 
  -1  -2  13       18.74       17.10      2.72 o 
  -4  -1  13       51.94       68.65      4.82 o 
  -3  -1  13        1.67        3.20      1.79 o 
  -2  -1  13       52.84       57.62      4.28 o 
  -1  -1  13        1.25        2.72      1.57 o 
  -4   0  13       50.87       53.44      4.20 o 
  -3   0  13        4.51        1.91      1.60 o 
  -2   0  13       27.24       35.16      3.50 o 
  -1   0  13        9.88        9.97      2.26 o 
  -4   1  13        0.58        0.71      1.45 o 
  -3   1  13       11.00       14.12      2.57 o 
  -2   1  13        1.76        5.48      1.91 o 
                                                 
